# Supplementary material for: Awareness and willingness to utilize HIV pre-exposure prophylaxis and associated factors among men who have sex with men in Maanshan, China
Source: PLoS One. 2025 May 22;20(5):e0324259. doi: 10.1371/journal.pone.0324259 (PMC12097599; doi:10.1371/journal.pone.0324259)
Supplement: S1 File — (XLSX) [file pone.0324259.s001.xlsx]

## Sheet: 清洗数据
ID	Source of respondents	OTHER1	AGE	A02 Household registration	A03 Nationality	A04 Occupations:	A05 Education	A06 Marital status	A07 Monthly personal income	B01	B021	B022	B023	B024	B025	B031	B032	B033	B034	B035	B04	B05	B06	B07	B08	QC01	QC02	QC03	QC04	QC05	QC06	QC07	QC08	D01	D02	D03	N0OED08	D04	D05	D06	D07	D08	D09	D10	N0OED16	D11	D12	D13	N0OED17
1	1		44	1	1	3	5	2	3	2				1	1		1				1	58	35	2	13	1	1	2	1	1	1	1	1	1	21		2	2	1	3	1	1	21		2	1	3		2
2	2		39	1	1	5	4	1	3	2	1				1	1					3	120	48	10	38	1	2	2	2	1	2	1	2	1	17		2	2	2	18	1	1	17		2	3	2		2
3	2		32	1	1	5	4	1	2	4					1	1					1	70	40	6	36	1	3	3	1	1	2	1	1	1	18		6	3	1	6	1	1	18		4	3	2		4
4	1		52	1	1	3	4	3	2	2				1	1				1		3	150	70	4	40	1	1	2	1	1	2	1	1	1	20		15	3	3	3	1	1	20		19	1	3		19
5	2		29	1	1	5	5	1	2	2					1	1	1				2	41	28	6	27	1	2	2	2	1	2	1	2	1	20		4	4	3	10	1	1	18		4	4	3		4
6	2		41	1	1	3	5	2	3	2					1			1	1		3	60	35	2	25	1	1	2	1	1	3	1	1	1	18		7	2	3	2	1	1	18		9	1	3		9
7	2		31	1	1	5	5	1	2	2					1				1		3	90	50	4	60	1	1	2	1	1	3	1	1	1	18		10	3	3	5	1	1	17		14	1	3		14
8	2		35	2	1	4	6	1	3	2					1				1		3	40	15	3	20	1	1	2	1	1	1	1	1	1	19		8	4	1	2	1	1	19		8	1	3		8
9	1		61	1	1	7	3	2	2	2				1		1	1	1			3	130	76	2	40	1	2	2	2	1	2	1	1	1	21		1	4	3	8	1	1	21		1	4	3		1
10			44	1	1	4	6	2	2	2					1	1					3	5	5	5	5	1	1	2	1	1	1	1	3	1	22	1						1	20	1
11	2		37	1	1	3	4	2	2	2					1	1					3	48	28	3	16	1	2	2	2	1	2	1	2	1	21		2	4	3	4	1	1	18		2	3	3		2
12	3		31	2	1	5	4	1	4	2			1					1			3	120	56	5	40	1	1	2	1	1	1	1	1	1	19		5	3	3	5	1	1	19		5	1	3		5
13	2		28	1	1	1	6	1	1	4					1	1					1	42	16	2	6	1	2	2	2	1	2	1	1	1	21		2	3	1	6	1	1	20		2	3	3		2
14	2		35	1	1	3	5	1	2	2					1	1					2	40	23	2	16	1	2	2	2	1	2	1	1	1	19		2	3	3	12	1	1	19		1	2	3		1
15	2		30	1	1	1	6	1	2	2					1	1					3	100	50	25	15	1	1	2	1	1	1	1	2	1	20		3	3	3	2	1	1	20		2	1	3		2
16	2		32	2	1	5	5	1	2	2					1			1			2	110	10	4	50	1	1	2	1	1	1	1	1	1	21		25	3	2	4	1	1	21		5	1	3		5
17	2		33	1	1	1	7	1	3	2	1				1	1					1	41	21	6	11	1	2	2	2	1	2	1	1	1	23		1	2	1	10	1	1	23		1	2	3		1
18	2		34	1	1	3	4	1	2	1	1		1		1			1			3	160	100	7	80	1	1	2	1	1	1	1	1	1	18		10	3	3	3	1	1	18		10	2	3		10
19	2		33	2	1	5	5	1	2	2	1				1			1			3	95	10	6	65	1	1	2	1	1	3	1	1	1	20		10	3	3	3	1	1	20		10	1	3		10
20	1		39	1	1	5	4	2	4	4					1	1					2	6	3	1	3	1	1	2	1	1	1	1	1	1	23		2	2	3	4	1	1	22		2	1	3		2
21	1		36	2	1	5	4	1	2	2	1				1		1				1	40	10	4	30	1	1	2	1	1	1	1	1	1	19		4	3	1	2	1	1	19		4	1	2		4
22	1		55	1	1	2	3	2	3	2			1		1			1			3	130	70	3	40	1	1	2	1	1	1	1	1	1	27		15	2	1	4	2	1	27		5	1	2		5
23	1		68	1	1	7	3	3	2	2		1			1	1					1	70	52	2	43	1	2	2	2	1	2	1	1	1	16		2	1	3	4	1	1	16		2	3	3		2
24	2		35	1	1	5	4	1	2	2					1	1					2	42	24	6	23	1	2	2	2	1	2	1	1	1	19	2	1	3	2	9	1	1	18		1	3	3		1
25	2		36	1	1	5	5	3	3	2			1		1		1				3	60	40	2	18	1	1	2	1	1	1	1	1	1	19		4	3	2	2	1	1	19		4	1	3		4
26	1		38	1	1	5	5	1	2	1				1	1			1			2	80	40	3	20	1	1	2	1	1	1	1	1	1	23		2	3	2	1	1	1	23		2	1	3		2
27	2		26	1	1	5	5	1	2	2					1	1					2	10	2	0	3	1	2	2	2	1	2	1	1	1	23		1	4	2	13	1	1	18		1	4	1		1
28	2		28	1	1	1	5	1	1	2					1	1					2	6	2	0	2	1	2	2	2	1	2	1	3	1	18		1	3	2	5	1	1	18		1	3	3		1
29			44	1	1	5	6	3	2	1				1	1	1	1				3	100	44	2	25	1	1	2	1	1	1	1	1	1	29		4	3	3	2	1	1	29		3	1	3		3
30	2		51	1	1	2	3	3	2	2					1			1			3	20	4	0	5	1	2	2	2	1	2	1	1	1	19		2	3	3	4	1	1	19		2	3	3		2
31	2		31	1	1	5	5	1	2	2					1		1				1	30	20	4	4	1	2	2	2	1	2	1	1	1	20		4	3	1	3	1	1	20		4	3	1		4
32	2		39	2	1	5	4	1	2	2					1		1				1	20	8	0	4	2	2	2	2	1	2	1	1	1	24		1	4	3	18	1	1	20		1	3	3		1
33	2		32	2	1	5	5	1	2	2					1			1	1		3	60	5	7	40	1	1	2	1	1	1	1	1	1	17		9	3	3	3	1	1	17		10	1	3		10
34	2		33	1	1	3	6	2	3	2	1			1	1			1			3	85	60	5	30	1	1	2	1	1	1	1	1	1	21		7	3	3	3	1	1	21		7	1	3		7
35	2		29	2	1	1	7	1	1	2					1			1			3	40	10	3	15	1	1	2	1	1	1	1	1	1	18		7	3	3	3	1	1	18		3	1	3		3
36	2		57	1	1	2	3	3	3	1	1			1	1		1				3	120	75	3	38	1	1	2	1	1	1	1	1	1	25		4	3	1	3	1	1	20		4	2	3		4
37	2		47	2	1	3	3	3	3	2				1	1		1				3	123	66	3	40	1	1	2	1	1	1	1	1	1	27		4	2	3	3	1	1	25		4	2	3		4
38	2		37	1	1	3	4	2	2	2			1	1	1		1				3	60	40	5	35	1	1	2	1	1	1	1	1	1	18		10	3	3	3	1	1	18		3	1	3		3
39	1		39	1	1	4	6	1	1	2	1			1		1		1			3	40	13	3	3	1	1	2	1	1	1	1	1	1	23		2	1	1	1	2	1	23		1	1	3		1
40	2		33	1	1	5	3	1	1	2					1	1					1	21	4	0	5	1	2	2	2	1	2	1	1	1	17		1	4	1	11	1	1	17		1	3	3		1
41	2		36	1	1	4	6	1	3	1	1				1				1		3	50	20	3	25	1	1	2	1	1	1	1	1	1	23		2	4	3	1	1	1	23		2	1	3		2
42	2		28	2	1	2	3	1	2	2				1	1		1				3	30	20	2	20	1	1	1	1	1	3	1	1	1	19		3	3	3	2	1	1	19		3	1	3		2
43	2		26	2	1	1	5	1	1	2	1				1		1				3	35	3	2	10	1	1	2	1	1	1	1	1	1	17		3	4	3	2	1	1	17		3	1	3		3
44	2		39	2	1	2	3	2	2	2					1		1				2	11	6	3	4	1	2	2	2	1	2	1	2	1	20		2	3	2	2	1	1	18		2	3	3		2
45	2		27	1	1	5	4	1	2	2					1	1					3	19	15	2	3	1	1	2	1	1	2	1	1	1	17		2	3	3	2	1	1	17		2	3	3		2
46	2		48	1	1	4	6	2	3	2	1				1	1		1			3	48	24	4	14	1	1	2	1	1	1	1	1	1	25		4	3	3	2	1	1	25		3	1	3		3
47	2		33	1	1	5	5	1	2	2					1	1					2	7	4	3	3	2	2	2	2	1	2	2	3	1	21		2	3	3	8	1	1	21		2	3	3		2
48	2		33	1	1	2	4	2	3	2					1	1					2	3	3	0	1	1	2	2	2	1	2	2	2	1	19		1	3	2	4	1	1	18		1	3	3		1
49	2		26	1	1	1	5	1	1	1					1		1				3	8	1	1	4	2	2	2	2	1	2	1	1	1	18		2	2	3	1	1	1	18		2	2	3		2
50	2		43	2	1	2	3	2	2	2					1	1					2	8	1	0	1	1	2	2	2	1	2	1	1	1	21		3	2	1	2	1	1	17		3	1	3		3
51	1		28	1	1	3	2	1	2	1	1	1				1					1	20	18	5	4	2	2	2	1	2	2	3	1	1	18		10	3	3	2	1	1	21		5	2	3		2
52	2		33	1	1	3	1	2	1	1					1	1					3	58	34	4	12	1	1	2	1	1	1	1	1	1	20		5	3	2	2	1	1	20		4	1	3		4
53	2		33	1	1	5	5	1	2	2					1		2				3	17	9	4	11	1	1	2	1	1	1	1	1	1	19		5	3	3	2	1	1	19		2	3	2		2
54	2		35	1	1	5	5	1	3	2					1	1					3	60	40	2	18	1	1	2	1	1	2	1	1	1	19		4	3	2	2	1	1	19		4	1	3		4
55	2		30	2	1	5	4	1	2	2	1				1		1				2	30	10	3	20	1	1	2	1	1	1	1	1	1	17		4	3	2	1	1	1	17		4	1	3		4
56	1		42	1	1	3	6	3	3	2				1	1	1		1			3	78	54	2	42	1	1	1	1	1	1	1	1	1	20		5	3	3	2	1	1	20		5	1	3		5
57	2		42	1	1	3	5	1	2	1	1	1				1					1	18	5	1	6	2	3	1	1	1	2	2	2	1	19		1	2	2	2	2	1	19	2	1	2	1
58	2		33	1	1	3	4	1	2	2	1	1					1				3	84	40	4	31	2	2	3	3	2	2	2	2	1	21		3	2	2	2	2	1	19		4	1	2		4
59	2		35	2	1	5	5	1	3	2					1	1					2	1	1	0	1	2	2	2	2	1	2	1	3	1	19		1	2	3	8	1	1	19		1	1	3		1
60	2		38	1	1	3	4	1	2	2					1	1					2	10	3	1	4	1	2	2	2	1	2	1	3	1	18		2	2	1	3	1	1	18		2	1	3		2
61	2		27	1	1	1	5	1	1	2					1		1				3	11	7	2	10	1	1	2	1	1	1	1	1	1	19		3	3	1	2	1	1	19		3	3	3		3
62	1		36	2	1	5	5	1	2	2					1		1	1			3	43	5	3	17	1	1	2	1	1	1	1	1	1	21		5	3	3	2	1	1	21		3	3	2		2
63	2		46	1	1	3	5	3	3	2	1			1	1	1	1	1			3	98	54	4	43	1	1	1	1	1	1	1	1	1	22		3	3	3	2	1	1	22		3	1	3		3
64	2		35	2	1	3	6	1	2	2					1	1					3	18	16	0	2	1	2	2	2	1	2	1	1	1	19		4	4	3	3	1	1	18		4	3	3		4
65	2		28	1	1	5	4	1	1	2	1				1	1	1				1	30	20	2	18	1	1	2	1	1	1	1	1	1	20		3	3	1	2	1	1	20		3	1	3		3
66	2		27	1	1	1	6	1	1	1	1				1	1	1				3	25	20	2	10	1	1	2	1	1	1	1	1	1	17		7	3	3	2	1	1	17		7	1	3		7
67	2		39	1	1	3	4	2	2	2				1	1		1				3	80	50	3	40	1	1	2	1	1	3	1	1	1	22		5	3	3	2	1	1	22		3	1	3		3
68	1		35	2	1	5	3	1	2	2			1	1	1		1	1			3	130	40	5	70	1	1	2	1	1	3	1	1	1	19		10	3	3	3	1	1	19		10	1	3		10
69	2		37	2	1	5	5	1	2	2	1				1		2				1	70	11	2	20	1	1	2	1	1	3	1	1	1	23		4	3	1	2	1	1	23		3	1	3		3
70	2		35	1	1	5	4	1	2	1	1			1	1	1	1				3	75	50	2	20	1	1	2	1	1	3	1	1	1	20		5	3	3	2	1	1	20		5	1	3		5
71	2		32	1	1	3	5	1	2	2					1	1	1				3	50	30	3	20	1	1	2	1	1	1	1	1	1	21		3	3	3	2	1	1	21		3	1	3		3
72	2		33	1	1	4	6	1	3	2					1			1			3	40	25	3	15	1	1	2	1	1	1	1	1	1	23		3	3	3	1	1	1	23		2	1	3		2
73	2		54	1	1	3	3	2	3	2			1	1		1	1				3	50	30	2	15	1	1	2	1	1	3	1	1	1	27		4	3	3	2	1	1	27		3	1	3		3
74	2		27	2	1	3	4	1	2	2				1	1		1				1	40	3	2	10	1	1	2	1	1	1	1	1	1	21		3	3	3	2	1	1	21		2	3	3		2
75			32	1	1	5	5	1	2	1					1	1					1	30	20	2	6	1	2	2	1	1	1	1	1	1	23		5	2	3	1	1	1	23		4	2	3		4
76	2		52	1	1	3	3	1	3	2	1			1	1		1				3	60	45	3	40	1	1	2	1	2	1	1	1	1	24		7	3	3	3	1	1	24		7	1	3		7
77	2		32	1	1	5	6	1	1	2					1	1					1	28	8	2	18	1	2	2	1	1	1	1	3	1	20		2	3	1	1	1	1	18		2	1	2		2
78	2		24	1	1	1	4	1	1	2					1	1		1	1		2	100	50	1	5	1	1	2	1	1	3	1	1	1	16		3	2	2	1	1	1	16		3	1	3		3
79	1		27	1	1	1	6	1	1	4					1	1					2	30	12	3	8	1	1	2	1	1	1	1	1	1	16		8	4	2	8	1	1	16		8	1	3		8
80	2		32	1	1	5	6	1	2	2					1			1			3	56	37	3	11	1	1	2	1	1	1	1	1	1	21		2	4	3	2	1	1	21		2	4	3		2
81	2		39	1	1	5	5	1	2	2					1		1				1	31	12	3	5	1	1	2	1	1	1	1	1	1	24		3	4	1	1	1	1	24		3	1	3		3
82	2		36	1	1	5	4	2	2	2					1		2				3	33	17	2	12	1	1	2	1	1	1	1	1	1	23		2	4	3	2	1	1	23		2	4	3		2
83	1		42	2	1	5	5	2	3	2					1		1				1	150	25	10	25	1	1	2	1	1	2	1	1	1	25		4	4	1	8	1	1	25		4	2	2		4
84	1		46	1	1	2	3	2	2	2					1	1					1	55	35	1	15	1	1	2	1	1	1	1	1	1	27		2	3	1	2	1	1	27		1	3	1		1
85			37	1	1	5	4	1	4	2	1										3	80	42	6	20	1	1	2	1	1	1	1	1	1	20		3	3	1	3	1	1	20		3	1	3		3
86	2		44	1	1	5	5	1	2	2					1			1			3	129	57	5	21	1	1	2	1	1	1	1	1	1	18		5	4	3	3	1	1	18		5	4	3		5
87	2		29	1	1	5	5	1	2	2					1		1				3	23	10	4	11	1	1	2	1	1	1	1	1	1	18		7	4	3	4	1	1	18		7	4	3		7
88	1		44	2	1	4	6	2	3	2					1		1				2	20	10	3	5	1	1	2	1	1	1	1	1	1	23		3	4	3	3	1	1	23		2	1	3		2
89	2		36	1	1	3	3	1	2	2				1	1	1					2	3	3	1	3	1	1	2	1	1	1	1	1	1	23		3	4	3	2	1	1	23		3	4	3		3
90	2		42	2	1	5	6	3	2	2					1			1			1	125	63	7	43	1	1	2	1	1	1	1	1	1	20		7	4	1	3	1	1	20		7	4	3		7
91	2		51	1	1	5	3	2	1	4					1	1	1				1	110	100	1	72	1	1	2	1	1	1	1	1	1	21		6	4	1	6	1	1	43		1	1	2		1
92	2		33	1	1	5	5	1	2	2					1			1			1	30	13	3	10	1	1	2	1	1	1	1	1	1	21		7	4	1	3	1	1	21		7	4	3		7
93	2		28	1	1	5	6	1	1	2					1	1					2	20	10	2	5	1	1	2	1	1	1	1	1	1	19		3	1	2	3	2	1	19		3	1	3		3
94	2		39	1	1	5	4	1	2	2					1		1				3	120	70	3	47	1	1	2	1	1	1	1	1	1	21		5	4	3	3	1	1	21		5	4	3		5
95			31	1	1	5	4	1	2	2					1			1			1	35	23	3	20	1	1	2	1	1	1	1	1	1	17		5	4	1	2	1	1	17		3	4	3		3
96	2		31	1	1	1	5	1	1	2					1	1					3	7	7	4	5	1	1	2	1	1	1	1	1	1	20		3	3	3	3	1	2
97	2		36	2	1	5	4	1	3	2					1			1			1	35	15	3	12	1	1	2	1	1	1	1	1	1	21		3	4	3	3	1	1	21		3	1	3		3
98	2		41	1	1	5	5	1	3	2					1			1			1	35	15	3	11	1	1	2	1	1	1	1	1	1	18		5	3	3	3	1	1	18		5	1	3		5
99	2		43	2	1	5	4	2	2	2					1			1			1	30	9	3	13	1	1	2	1	1	1	1	1	1	25		7	4	1	2	1	1	25		3	4	2		3
100	2		35	2	1	5	6	2	3	2					1		1				3	40	3	2	10	1	1	2	1	1	1	1	1	1	21		2	1	3	2	1	1	21		3	1	3		3
101	2		32	1	1	3	5	1	2	2	1				1	1	1				2	45	30	2	15	1	1	2	1	1	1	1	1	1	19		3	3	2	2	1	1	19		4	1	3		4
102	2		36	1	1	3	5	2	2	2					1		1				3	58	20	2	10	1	1	2	1	1	1	1	1	1	19		3	3	3	2	1	1	19		3	1	3		3
103	1		46	1	1	3	4	2	3	2				1	1	1					3	30	25	1	12	1	1	1	1	1	1	1	1	1	27		1	3	3	0	1	1	27		1	1	3		1
104	1		54	1	1	5	3	3	3	1	1	1	1	1	1			1			3	230	160	4	70	1	1	2	1	1	1	1	1	1	22		28	3	3	7	1	1	22		30	1	3		30
105	2		32	1	1	4	6	1	3	2					1			1			3	40	30	4	25	1	1	2	1	1	1	1	1	1	21		4	3	3	2	1	1	21		4	1	3		4
106	2		55	1	1	4	6	3	3	2					1	1					1	45	20	4	27	1	1	2	1	1	1	1	1	1	26		1	4	1	0	1	1	26		1	1	3		1
107	1		60	1	1	5	4	3	3	2	1			1			1				3	45	30	2	25	1	1	2	3	1	3	1	1	1	24		3	2	2	2	2	1	24		3	1	3		3
108	2		48	1	1	3	5	2	3	2	1				1		1				3	30	17	3	12	1	1	2	1	1	3	1	1	1	23		3	3	3	1	1	1	23		4	1	3		4
109	2		35	1	1	3	4	1	2	2					1	1	1				3	45	30	3	20	1	1	2	1	1	1	1	1	1	16		3	3	3	2	1	1	16		3	4	3		3
110	2		32	1	1	4	6	1	3	2					1		1				1	30	10	3	5	1	1	2	1	1	1	1	1	1	21		4	4	2	2	1	1	21		4	4	3		4
111	2		32	1	1	5	6	1	3	2					1	1	1				3	43	26	4	17	1	1	2	1	1	1	1	1	1	18		3	2	3	2	1	1	18		3	3	1		3
112			37	1	1	3	5	2	3	2	1				1		1				1	45	25	3	15	1	1	2	1	1	1	1	1	1	22		3	2	1	1	2	1	22		3	2	3		3
113	2		29	1	1	3	5	1	2	2					1	1					3	30	20	3	10	1	1	2	1	1	1	1	1	1	20		3	3	3	2	1	1	20		3	2	3		3
114	2		31	1	1	5	5	1	2	2	1		1		1		1				3	70	35	5	48	1	1	2	1	1	1	1	1	1	20		9	3	3	4	1	1	20		9	2	3		4
115	2		35	1	1	3	4	2	2	2	1				1	1					3	30	20	2	10	1	2	2	1	1	3	1	1	1	23		2	3	2	2	1	1	23		2	1	3		2
116	2		29	1	1	5	5	1	2	1	1			1	1			1			3	70	40	5	30	1	1	2	1	1	1	1	1	1	18		10	3	3	3	1	1	18		15	1	3		15
117	2		45	2	1	5	5	1	4	1	1	1	1	1	1			1	1		2	200	10	7	99	1	2	2	1	1	1	1	1	1	20		20	3	2	6	2	1	20		23	1	3		23
118	2		27	1	1	1	6	1	1	1	1				1		1				3	50	30	3	20	1	2	2	1	1	1	1	1	1	17		9	3	3	3	1	1	17		7	1	3		7
119	2		26	2	1	1	6	1	1	1	1				1		1				3	60	5	4	30	1	2	2	1	1	1	1	1	1	19		6	3	3	2	1	1	19		8	1	3		8
120	2		38	1	1	5	5	1	3	1					1	1	1	1	1		3	65	25	9	28	1	1	2	1	1	1	1	1	1	19		6	3	3	4	1	1	20		3	1	3		3
121	2		33	1	1	5	4	1	2	1				1	1	1	1				3	110	60	4	40	1	1	2	1	1	1	1	1	1	21		3	3	3	2	1	1	21		3	4	3		3
122	2		39	1	1	3	4	2	2	2				1	1	1	1				3	40	30	2	16	1	1	2	1	1	1	1	1	1	20		3	4	3	2	1	1	20		3	4	3		3
123	2		31	2	1	3	3	1	2	2				1	1	1	1				1	35	3	3	20	1	1	2	1	1	1	1	1	1	17		3	4	3	2	1	1	17		3	4	3		3
124	1		36	2	1	5	3	2	2	2				1	1			1			3	140	10	8	80	1	1	3	1	1	1	1	1	1	19		7	4	3	3	1	1	19		3	4	3		3
125	1		49	2	1	3	4	3	3	2				1	1		1				3	60	8	4	35	1	1	2	1	1	1	1	1	1	18		3	4	3	2	1	1	18		3	4	3		2
126	2		44	2	1	2	3	3	3	1		1		1	1		1	1			3	90	10	5	40	1	1	2	1	1	1	1	1	1	23		4	4	3	2	1	1	23		3	4	3		3
127	2		38	2	1	5	4	3	3	2	1				1			1			1	70	5	3	35	1	1	2	1	1	1	1	1	1	19		3	2	3	2	1	1	19		3	3	2		3
128	2		28	1	1	1	6	1	1	2					1			1			3	10	5	2	1	1	1	2	1	1	1	1	1	1	22		1	2	2	0	2	1	22		1	1	3		1
129	2		44	1	1	3	6	1	3	2					1	1					3	50	8	1	2	1	1	1	2	1	1	1	1	1	25	1						1	25	1
130	2		33	1	1	3	4	1	3	1	1				1		1				3	70	50	4	35	1	1	2	1	1	3	1	1	1	21		3	3	3	3	1	1	21		3	1	3		3
131	2		34	1	1	3	5	2	3	2					1		1				1	60	40	5	25	1	2	1	3	1	3	1	1	1	18		4	3	3	4	1	1	18		4	1	3		4
132	2		31	1	1	3	5	1	2	2	1				1	1	1				3	45	30	2	10	1	1	2	1	1	1	1	1	1	21		3	3	2	3	1	1	21		3	1	3		3
133	2		26	2	1	1	5	1	1	2					1		1				1	6	1	2	3	1	1	2	1	1	1	1	1	1	17		1	3	1	0	2	1	17		3	1	3		3
134	2		48	1	1	3	5	2	3	2					1			1			1	20	5	1	3	1	1	2	1	1	1	1	1	1	39		2	3	1	3	2	1	39		2	1	3		2
135	2		40	1	1	3	5	2	2	2					1	1					1	20	20	1	6	1	1	2	3	1	1	1	1	1	30		2	4	1	1	1	1	30		2	1	2		2
136	1		35	1	1	3	3	2	3	2					1	1					2	20	20	1	10	1	1	2	3	1	1	1	1	1	26		2	3	2	2	1	2
137	2		46	1	1	4	6	2	4	2					1		1				3	45	20	3	15	1	1	2	1	1	1	1	1	1	23		3	3	3	2	1	1	23		3	1	3		3
138	2		25	2	1	5	4	1	2	1					1		1				2	20	5	1	1	1	1	2	3	1	1	1	1	1	16		1	3	2	0	1	1	19		1	1	3		1
139	2		32	2	1	5	5	1	2	2				1	1			1			3	40	5	3	15	1	1	2	1	1	1	1	1	1	20		3	3	3	2	1	1	20		3	1	3		3
140	2		28	2	1	1	6	1	1	2					1	1					1	90	5	2	5	1	1	2	1	1	1	1	1	1	20		2	4	1	1	1	1	20		3	1	2		3
141			30	1	1	1	6	1	3	2					1	1					1	23	15	2	2	1	1	2	1	1	1	1	1	1	20		2	3	1	2	1	2
142			31	1	1	5	4	1	2	2					1		1				1	20	15	3	2	1	1	2	1	1	1	1	1	1	19		2	3	1	1	1	1	19		6	3	3		6
143			37	1	1	3	4	1	3	1					1	1					3	25	15	2	10	1	2	1	1	1	2	1	1	1	20		6	2	3	1	1	1	20		2	2	3		1
144			42	1	1	3	4	2	3	2					1	1					2	30	20	2	10	2	1	2	1	1	1	1	1	1	21		6	2	2	2	1	2
145			34	1	1	3	4	1	3	2					1						2	50	30	20	7	2	1	2	1	1	1	1	1	1	20		6	2	3	2	2	2
146			30	1	1	5	4	1	3	1					1	1					2	50	40	5	10	2	1	1	1	1	1	1	1	1	19		4	3	2	3	2	1	19		2	2	2		1
147			42	1	1	5	4	1	3	2					1		1				2	35	30	2	3	1	1	2	1	1	1	1	1	1	24		2	1	2	2	1	1	23		2	2	1		2
148			32	1	1	3	4	1	3	2					1		1				1	30	28	2	4	1	1	2	1	1	1	1	1	1	29		3	3	1	1	1	1	29		1	2	3		1
149			29	1	1	5	6	1	2	1					1	1					1	20	18	2	1	1	1	2	1	1	1	1	1	1	19		1	4	3	1	1	1	19		2	2	2		2
150			38	1	1	3	4	2	3	2					1	1					1	20	20	1	10	1	1	2	1	1	1	1	1	1	19		4	3	1	4	1	1	19		2	2	1		2
151			31	1	1	3	5	1	3	2					1		1				2	40	30	2	5	1	1	2	1	1	1	1	1	1	22		2	1	1	2	1	1	22		2	2	2		2
152			36	1	1	3	4	1	3	4					1	1					1	20	18	2	3	1	1	2	1	1	1	1	1	1	20		3	3	1	2	1	1	19		2	2	3		2
153			52	1	1	2	3	2	3	2					1	1					1	100	90	2	15	1	1	2	1	1	1	1	1	1	40		1	4	1	1	1	1	40		1	1	3		1
154			35	1	1	3	5	1	3	1					1	1					3	40	30	3	16	1	1	2	1	1	1	1	1	1	19		3	2	1	1	1	2
155			44	1	1	5	6	2	3	2					1	1					3	28	18	2	9	1	1	2	1	1	1	1	1	1	19		6	2	1	2	1	1	19		3	2	3		3
156			31	1	1	5	5	1	2	1					1	1					3	20	18	3	10	1	1	2	1	1	1	1	1	1	19	1						2
157			26	1	1	1	6	1	1	2					1	1					2	25	20	2	10	1	1	2	1	1	1	1	1	1	19		6	3	2	2	1	2
158			44	1	1	3	4	1	3	2					1						2	30	20	2	10	1	2	1	1	1	1	1	1	1	22		2	3	2	1	1	2
159			34	1	1	3	4	1	3	2	1				1	1					1	22	20	2	8	1	1	2	1	1	1	1	1	1	20		3	3	1	2	1	1	20		2	3	1		2
160			35	1	1	3	6	2	3	4					1		1				1	30	20	2	5	1	1	2	1	1	1	1	1	1	20		5	3	1	2	1	2
161			42	1	1	3	4	1	3	2					1		1				3	35	30	2	6	1	1	2	1	1	1	1	1	1	20		2	3	1	1	1	1	20		3	2	3		3
162			32	1	1	5	4	1	3	1					1						1	25	20	2	7	1	1	2	1	1	1	1	1	1	21		6	2	1	2	1	2
163			31	1	1	5	6	1	3	2	1					1					3	20	18	2	4	1	1	2	1	1	1	1	1	1	19		2	3	1	19	1	2
164			42	1	1	3	4	1	3	2					1			1			2	20	20	1	2	1	1	2	1	1	1	1	1	1	20		2	3	2	1	1	1	20		1	1	1		1
165			35	1	1	3	4	1	3	4					1	1					1	19	9	2	5	1	1	2	1	1	3	1	1	1	19		5	3	3	1	1	1	19		2	1	2		2
166			55	1	1	3	4	3	3	4						1					3	30	20	2	10	1	1	2	1	1	1	1	1	1	22		5	2	3	2	1	1	21		1	1	3		1
167			36	1	1	3	4	1	3	2					1	1					2	20	18	3	8	1	1	2	1	1	1	1	1	1	20		6	3	2	2	1	1	20		2	1	1		2
168			44	1	1	5	4	3	3	4					1	1					3	40	30	3	20	1	1	2	1	1	3	1	1	1	20		5	3	2	2	1	1	20		2	1	3		2
169			46	1	1	3	4	2	3	2					1	1					1	20	18	2	8	1	1	2	1	1	1	1	1	1	20		10	3	1	2	1	1	20		2	1	2		2
170			32	1	1	3	4	2	3	2					1	1					2	20	18	3	6	1	1	2	1	1	1	1	1	1	22		6	3	2	2	1	1	21		3	1	1		3
171			43	1	1	3	4	2	3	4	1				1						1	20	18	2	8	1	1	2	1	1	1	1	1	1	22		8	3	1	2	1	2
172			32	1	1	3	4	1	3	2					1	1					1	20	12	1	2	1	1	2	1	1	1	1	1	1	20		1	3	1	0	1	1	20		1	3	1		1
173			57	1	1	3	4	2	3	2					1	1					3	24	20	2	4	1	1	2	1	1	1	1	1	1	21		2	3	1	1	1	1	20		2	3	2		1
174	2		33	1	1	5	5	1	3	1					1	1					3	50	15	3	5	1	1	2	1	1	1	1	1	1	22		3	3	2	1	1	1	22		1	2	2		1
175			42	1	1	4	6	1	3	2					1	1					1	20	18	2	4	1	1	2	1	1	1	1	1	1	19		4	3	1	7	1	1	19		2	1	2		2
176			38	1	1	5	4	2	3	2					1	1					3	30	20	2	5	1	1	2	1	1	1	1	1	1	21		3	4	1	1	1	2
177			44	1	1	3	4	2	3	2					1		1				1	30	20	3	6	1	1	2	1	1	1	1	1	1	19		4	3	1	1	1	1	21		2	2	3		2
178			30	1	1	5	5	1	3	1					1	1					1	35	25	2	5	1	1	2	1	1	1	1	1	1	21		5	3	1	2	1	1	21		2	1	3		2
179			30	1	1	5	4	1	2	1					1	1					1	32	15	3	6	1	1	2	1	1	1	1	1	1	20		5	3	1	2	1	1	19		2	2	1		2
180			57	1	1	3	4	2	3	2					1	1					1	20	10	2	4	2	1	2	1	1	1	1	1	1	30		2	4	1	1	1	1	30		3	1	3		3
181			37	1	1	5	5	1	3	1					1	1					2	25	15	5	5	2	1	2	1	1	1	1	1	1	19		4	3	1	2	1	1	19		2	3	1		1
182			38	1	1	3	4	2	3	2					1	1					1	20	20	1	6	1	1	2	1	1	2	1	1	1	19		6	3	1	2	1	1	19		2	3	3		2
183			35	1	1	5	4	1	2	2					1		1				1	20	18	2	8	1	1	2	1	1		1	1	1	21		6	3	1	2	1	1	21		1	1	2		1
184			32	1	1	5	4	1	2	1					1	1					2	30	20	2	2	1	1	2	1	1	1	1	1	1	20		2	4	2	1	1	1	20		1	1	1		1
185			42	1	1	3	5	1	3	2					1		1				3	40	30	3	4	1	1	2	1	1	1	1	1	1	23		4	3	3	2	1	1	23		2	1	3		2
186			44	1	1	4	5	2	3	2					1		1				1	30	25	3	2	1	1	2	1	1	1	1	1	1	19		2	3	1	2	1	1	19		1	3	2		1
187			67	1	1	3	4	2	3	4	1				1		1				1	20	15	2	2	1	1	2	1	1	1	1	1	1	31		2	3	1	1	1	1	31		2	2	2		2
188	2		34	2	1	5	5	2	2	2					1		1				3	30	5	3	7	1	2	2	1	1	1	1	1	1	22		3	3	3	2	1	1	22		3	1	3		3
189			34	1	1	3	4	1	3	2	1				1	1					3	18	18	1	8	1	1	2	1	1	1	1	1	1	22		4	3	1	2	1	1	22		3	3	3		3
190			42	1	1	4	6	2	3	2					1	1					1	20	15	2	5	1	1	2	1	1	1	1	1	1	20		2	3	1	1	1	1	20		1	3	3		1
191			32	1	1	5	5	2	2	1					1	1					1	20	20	1	4	1	1	2	1	1	1	1	1	1	19		3	3	1	1	1	2
192			37	1	1	5	5	1	3	1					1	1					1	21	20	1	4	1	1	2	1	1	1	1	1	1	20		4	4	1	2	1	1	20		2	1	1		2
193			29	1	1	5	6	1	1	2					1			1			3	10	8	2	5	1	2	2	2	1	1	1	1	1	19		1	4	3	1	1	1	19		1	1	3		1
194			32	1	1	3	5	1	2	2					1	1					1	20	10	1	5	1	1	2	1	1	1	1	1	1	23		2	4	1	1	1	1	23		3	1	2		3
195			27	2	1	1	6	1	1	2					1			1			2	10	10	2	10	1	1	2	1	1	1	1	1	1	20		4	3	1	0	2	1	20		4	1	2		4
196			51	1	1	2	4	2	2	2					1		1				3	10	3	2	3	1	1	2	1	1	1	1	1	1	40		3	4	1	1	1	1	40		2	1	2		2
197			52	1	1	4	6	3	3	2					1		1				3	20	10	1	5	1	2	2	1	1	1	1	1	1	30		1	1	3	2	2	1	30		1	1	3		1
198			30	1	1	5	5	1	4	2	1				1				1		1	50	20	2	35	1	2	2	1	1	1	1	1	1	20		5	2	1	2	2	1	20		5	1	2		5
199			69	1	1	7	3	2	2	2				1	1		1				3	58	8	1	15	1	1	2	3	1	3	1	1	1	20		2	3	3	1	2	1	18		2	1	3		2
200			33	2	1	5	6	1	4	2				1	1			1			2	100	10	2	30	1	2	2	2	1	1	1	1	1	23		1	3	2	0	1	1	23		3	1	3		3
201			33	2	1	1	7	1	2	4					1		1				2	10	3	2	20	1	1	2	1	1	1	1	1	1	23		3	4	2	1	2	1	23		2	4	1		3
202			28	1	1	5	6	1	1	2					1			1			1	20	10	2	2	1	1	3	1	1	2	1	1	1	20		3	4	1	1	1	1	20		1	1	2		1
203			32	1	1	4	7	1	4	2					1			1			1	2	2	1	3	1	1	2	1	1	1	1	1	1	18		1	4	1	1	1	2
204			27	1	1	1	6	1	1	6					1			1			3	100	10	2	30	1	2	2	1	1	1	1	1	1	17		8	3	3	1	1	1	18		8	1	3		8
205			46	1	1	3	3	2	2	2					1	1					2	10	10	1	2	1	1	2	1	1	1	1	1	1	30		1	1	2	2	2	1	30		1	1	3	2	1
206			56	1	1	3	4	2	2	2				1	1	1					1	30	25	1	10	1	1	2	1	1	1	1	1	1	38		4	3	1	1	2	1	32		2	1	3		2
207			35	2	1	4	6	1	4	2					1		1				1	20	6	2	3	1	1	2	1	1	1	1	1	1	21		1	1	1	1	2	1	21		1	1	3		1
208			39	2	1	5	4	2	4	2					1		1				3	30	6	10	6	1	1	2	1	1	1	1	1	1	21		2	4	3	2	1	1	20		2	1	3		2
209	2		44	1	1	3	6	1	3	2					1	1					3	50	8	1	2	1	1	1	2	1	1	1	1	1	25	1						1	25	1
210			31	1	1	5	5	1	3	2					1		2				1	60	30	2	10	1	2	2	1	1	1	1	1	1	19		4	2	3	4	1	1	20		2	2	3		2
211			44	1	1	3	4	2	3	2					1	1					1	40	30	3	7	1	2	2	1	1	1	1	1	1	20		4	3	2	2	1	1	20		2	3	3		2
212			28	2	1	5	6	1	3	2					1		1				2	50	10	5	20	1	1	3	3	1	3	1	1	1	19		5	3	1	3	1	1	19		5	1	3		5
213			37	1	1	3	4	1	2	2	1				1	1					1	50	40	2	5	1	2	2	1	1	1	1	1	1	21		4	3	2	2	1	1	21		2	3	1		2
214			34	1	1	3	4	1	3	1					1		1				1	35	20	3	5	2	1	2	1	1	1	1	1	1	21		2	2	3	2	1	1	21		1	2	3		1
215			30	1	1	5	5	1	2	2					1		1				1	20	15	3	6	1	2	2	1	1	1	1	1	1	19		5	3	1	2	1	1	19		2	3	2		2
216			29	2	1	5	5	1	3	2					1		1				3	3	0	1	4	1	2	3	1	1	1	1	1	1	21		3	3	3	1	1	1	21	1
217			42	1	1	3	4	1	3	2					1		1				1	30	25	2	8	1	2	2	1	1	1	1	1	1	24		6	3	3	3	1	1	24		3	3	3		3
218			40	1	1	5	4	1	2	2					1		1				1	40	30	2	5	1	1	2	1	1	1	1	1	1	21		4	3	1	21	1	1	21		2	2	3		2
219			34	1	1	3	4	1	2	2					1		1				2	50	40	3	10	1	2	2	1	1	1	1	1	1	24		6	3	1	4	1	1	23		4	3	2		4
220			32	1	1	3	4	1	2	2					1	1					2	50	30	2	5	1	1	2	1	1	1	1	1	1	20		4	3	1	2	2	1	20		2	3	2		2
221			32	1	1	5	5	1	2	2					1	1					1	30	20	2	5	1	1	2	1	1	1	1	1	1	19		4	3	2	2	1	1	19		2	3	1		1
222			31	1	1	5	5	1	2	1					1	1					1	30	25	2	10	1	2	2	1	1	1	1	1	1	19		6	3	1	2	1	1	19		2	2	3		2
223			31	1	1	3	4	1	2	2					1	1					1	40	30	2	6	1	2	2	1	1	1	1	1	1	19		5	3	3	2	1	1	19		5	2	1		2
224			66	1	1	3	4	2	3	2			1	1	1		1				3	50	30	3	10	1	2	2	1	1	1	1	1	1	21		4	2	2	3	1	1	21		2	2	3		2
225			40	1	1	4	5	2	3	2					1		1				1	30	20	2	8	1	2	1	1	1	1	1	1	1	22		6	3	2	4	1	1	22		4	3	2		2
226			42	1	1	4	4	1	3	2					1	1					1	30	20	2	10	1	2	2	1	1	1	1	1	1	22		4	2	2	4	1	1	22		4	2	1		4
227			39	1	1	3	4	1	2	2					1		1				1	30	20	3	5	1	2	2	1	1	1	1	1	1	23		3	2	3	3	1	1	23		2	1	3		2
228			42	1	1	5	4	2	3	2					1		1				1	40	35	2	10	1	2	2	1	1	1	1	1	1	24		10	3	3	3	1	1	22		2	3	3		2
229			28	1	1	5	5	1	3	2					1	1					1	20	15	2	5	2	1	2	1	1	2	1	1	1	22		5	2	2	5	1	1	22		3	3	3		2
230			48	1	1	3	4	2	3	2					1		1				3	30	25	2	6	1	1	2	1	1	1	1	1	1	24		4	2	3	4	1	1	24		2	1	3		2
231			38	1	1	4	5	1	3	2					1		1				1	30	25	2	5	1	2	1	2	1	1	1	1	1	20		2	3	1	2	1	1	21		2	3	1		2
232			34	1	1	3	4	1	3	2					1		1				2	50	30	3	10	1	2	2	1	1	1	1	1	1	19		2	3	2	2	1	1	19		2	2	2		2
233			37	1	1	3	4	1	2	2					1		1				1	30	20	2	8	1	2	2	1	1	1	1	1	1	30		6	3	3	2	1	1	30		4	1	1		4
234			38	1	1	3	4	2	3	2					1		1				1	20	15	2	3	1	2	2	1	1	1	1	1	1	21		2	2	3	2	1	1	21		2	1	3		2
235			44	1	1	3	4	2	2	2					1		1				1	30	25	3	8	1	2	2	1	1	1	1	1	1	18		2	3	1	2	1	1	19		3	3	2		3
236			29	1	1	5	5	1	2	2					1		1				1	20	15	2	5	1	1	2	1	2	1	1	1	1	21		4	3	1	2	1	1	21		1	2	3		1
237			52	1	1	3	4	2	3	2					1		1				1	50	40	2	10	1	2	2	1	1	1	1	1	1	21		2	4	1	2	1	1	21		2	3	2		2
238			44	1	1	3	4	1	3	2					1	1					3	40	30	3	5	1	2	2	1	1	1	1	1	1	21		2	3	3	1	1	1	21		1	1	2		1
239	1		43	1	1	5	3	3	2	2					1	1					1	45	35	2	10	1	1	2	2	1	1	1	1	1	24		3	3	3	2	1	1	33		3	1	3		3
240			39	1	1	3	4	2	2	2					1		1				1	40	30	3	10	1	2	2	1	1	1	1	1	1	21		6	4	3	2	1	1	21		4	3	2		4
241			32	1	1	5	6	1	3	2					1	1					1	54	26	1	5	2	1	2	1	1	1	1	1	1	23		1	3	1	0	1	2
242			45	1	1	3	4	2	2	2					1		1				2	20	10	2	5	1	2	2	1	1	1	1	1	1	23		3	3	2	3	1	1	23		2	3	1		2
243			26	2	1	1	6	1	1	2					1		1				1	10	10	3	5	1	1	2	2	1	1	1	1	1	19		5	4	3	2	1	1	19		5	1	3		5
244			42	1	1	3	4	2	2	2					1		1				1	30	20	2	12	1	1	2	2	1	1	1	1	1	24		5	3	3	1	1	1	24		1	2	3		1
245			44	1	1	3	4	1	3	2					1		1				1	50	40	3	10	1	2	2	1	1	1	1	1	1	20		4	3	1	2	1	1	20		2	2	2		2
246			36	1	1	3	4	1	2	2					1	1					1	30	25	2	10	1	2	2	1	1	1	1	1	1	20		6	2	1	4	1	1	20		3	2	2		3
247			37	1	1	5	4	1	3	2					1		1				1	40	30	3	6	1	2	2	1	1	1	1	1	1	19		3	2	1	3	1	1	19		2	1	2		2
248			36	1	1	3	4	1	3	2					1			1			1	50	30	3	6	1	2	2	1	1	1	1	1	1	22		4	3	1	2	1	1	22		2	2	3		2
249			39	1	1	5	5	1	3	2				1	1	1					3	53	35	6	25	1	1	2	1	1	1	1	1	1	25		4	3	3	2	1	1	25		2	1	3		2
250			53	1	1	5	4	2	2	2	1		1		1			1			3	150	50	3	80	1	2	2	1	1	1	1	1	1	30		3	3	1	2	2	1	30		2	1	3		2
251			27	1	1	5	6	1	2	1					1		1				1	30	20	2	5	1	2	2	1	1	1	1	1	1	20		4	2	1	2	1	1	20		2	3	1		2
252			28	2	1	1	6	1	1	2					1		1				1	20	15	2	8	1	1	2	1	1	1	1	1	1	20		4	4	1	1	1	1	20		5	1	2		5
253			35	1	1	4	5	1	2	2					1	1					3	50	30	2	10	1	2	2	1	1	1	1	1	1	19		4	3	2	2	1	1	19		2	2	1		2
254			32	1	1	5	5	1	2	1						1					2	30	20	2	10	1	2	2	1	1	1	1	1	1	19		3	2	3	3	1	1	19		1	2	3		1
255			32	1	1	5	5	2	3	2					1		1				3	40	30	3	10	1	2	2	1	1	1	1	1	1	20		6	3	3	2	1	1	21		1	2	3		1
256			29	1	1	3	4	1	2	1					1	1					1	30	20	2	10	2	1	2	1	1	1	1	1	1	21		7	3	2	2	1	1	21		2	2	3		2
257			38	1	1	4	5	1	3	2					1		1				1	50	30	2	5	1	2	2	1	1	1	1	1	1	22		3	4	1	3	1	1	20		2	3	3		2
258			34	2	1	5	6	2	4	2					1			1			3	80	20	5	10	1	1	2	1	1	1	1	1	1	21		5	4	1	1	1	1	21		5	1	2		5
259			29	1	1	5	5	1	2	1					1		1				1	20	15	2	8	1	2	2	1	1	1	1	1	1	24		6	3	2	1	1	1	24		2	2	3		2
260			29	1	1	5	4	1	2	2					1		1				1	30	20	2	5	1	1	2	1	1	1	1	1	1	22		4	3	2	4	1	1	22		4	2	3		4
261			32	1	1	5	6	1	3	2					1	1					2	30	20	1	10	1	2	2	1	1	1	1	1	1	22		7	3	3	1	1	1	22		6	2	2		6
262			29	1	1	5	5	1	3	2					1	1					3	20	15	2	5	1	2	2	1	1	1	1	1	1	23		4	2	2	4	1	1	21	1
263			27	1	1	5	5	1	2	2			1		1	1					1	20	15	2	8	1	2	2	1	1	1	1	1	1	21		6	2	2	4	1	1	21		1	3	3		1
264			50	1	1	3	4	2	2	2					1	1					1	20	10	2	4	1	2	2	1	1	1	1	1	1	21		4	4	1	2	1	1	21		2	2	3		2
265			32	1	1	5	6	1	2	1					1		1				1	30	20	2	5	1	2	2	1	1	1	1	1	1	23		3	2	1	1	1	1	22	1
266			32	1	1	5	6	1	3	2					1		1				1	30	20	2	3	1	2	2	1	1	1	1	1	1	19		2	3	2	2	1	1	19		1	3	3		1
267			30	1	1	5	6	1	2	2					1		1				1	30	20	2	6	1	1	2	1	1	1	1	1	1	21		5	3	1	2	1	1	21		2	2	3		2
268			42	1	1	3	4	2	3	2					1		1				1	50	40	3	10	1	1	2	1	1	1	1	1	1	22		6	3	3	1	1	1	22		6	2	2		6
269			38	2	1	5	4	1	2	2					1		1				1	20	5	2	4	1	2	2	1	1	1	1	1	1	19		4	2	2	2	1	1	19		6	3	3		6
270			42	2	1	4	4	2	3	2					1		1				1	30	20	2	5	1	2	2	1	1	1	1	1	1	21		2	2	2	2	1	1	27		2	2	2		2
271			46	1	1	3	4	2	2	2					1	1					1	20	15	2	6	1	2	2	1	1	1	1	1	1	21		3	3	3	2	1	1	21		1	1	2		1
272			37	1	1	4	5	1	3	2					1		1				1	40	30	3	10	1	2	2	1	1	1	1	1	1	23		7	3	3	2	1	1	23		3	2	3		3
273			40	2	1	3	4	1	3	1					1	1					1	30	20	3	5	1	2	2	1	1	1	1	1	1	23		3	3	2	1	1	1	23		1	1	3		1
274			40	2	1	3	4	1	2	2					1		1				3	20	10	3	10	2	1	2	1	1	1	1	1	1	19		8	3	3	2	1	1	19		2	3	3		2
275			42	2	1	3	4	2	2	2					1		1				1	40	30	3	5	1	2	2	1	1	1	1	1	1	22		4	3	1	1	1	1	22		2	3	2		2
276			32	1	1	3	5	1	2	2					1		1				2	40	30	2	5	1	1	2	1	1	1	1	1	1	22		4	3	3	1	1	1	22		3	2	3		3
277			28	1	1	1	5	1	3	2					1	1					1	30	20	2	5	1	2	2	1	1	1	1	1	1	21		4	3	1	2	1	1	21		1	1	3		1
278			42	1	1	3	4	1	2	2					1	1					3	30	20	2	10	1	1	2	1	1	1	1	1	1	23		5	3	2	2	1	1	23		2	2	3		2
279	2		29	2	1	4	6	1	2	2					1		1				3	25	15	2	6	1	1	2	3	1	1	1	1	1	20		2	4	3	0	1	1	20		2	1	3		2
280			34	1	1	3	4	2	3	2					1		1				3	50	20	2	8	1	1	2	1	1	1	1	1	1	19		6	3	3	2	1	1	19		6	1	3		6
281			32	1	1	5	5	1	3	2					1		1				1	20	15	2	10	1	1	2	1	1	1	1	1	1	19		8	3	1	1	1	1	19		6	2	3		6
282			31	1	1	5	5	1	3	1					1		1				1	30	25	2	4	1	2	2	1	1	1	1	1	1	19		2	2	2	1	1	1	19		2	1	3		2
283			32	1	1	5	5	1	3	2					1		1				2	30	20	2	5	1	2	2	1	1	1	1	1	1	22		4	3	3	1	1	1	22		4	2	3		4
284			39	1	1	5	5	2	3	2					1		1				1	30	20	2	10	1	2	2	1	1	1	1	1	1	23		6	3	2	4	1	1	23		4	2	3		4
285	2		33	1	1	5	6	1	2	2					1			1			1	40	5	1	10	1	1	2	1	1	1	1	1	1	22		2	3	2	0	2	1	22		2	1	3		2
286			39	1	1	3	4	1	3	2					1		1				1	30	25	2	7	1	2	2	1	1	1	1	1	1	20		5	2	3	2	1	1	20		5	2	2		5
287			46	1	1	3	4	2	3	2					1		1				1	30	25	2	8	1	1	1	1	1	1	1	1	1	24		6	4	2	2	1	1	24		6	2	3		6
288			35	1	1	3	4	1	2	2					1		1				1	30	20	2	10	1	2	2	1	1	1	1	1	1	19		10	3	3	2	1	1	19		5	2	2		5
289			30	1	1	5	5	3	3	1					1		1				3	40	30	2	10	1	2	1	1	1	1	1	1	1	22		6	2	3	4	1	1	22		4	2	3		4
290			43	1	1	3	4	2	2	2				1			1				1	40	30	3	10	1	2	2	1	1	1	1	1	1	24		6	2	2	4	1	1	24		6	2	3		6
291	2		26	2	1	1	6	1	1	2					1		1	1			3	40	20	2	10	1	1	2	1	1	3	1	1	1	18		1	4	2	1	1	1	18		1	1	3		1
292			36	1	1	5	4	1	3	1					1		1				1	30	20	2	10	1	2	2	1	1	1	1	1	1	23		7	2	3	3	1	1	23		3	2	3		3
293			34	1	1	4	4	1	3	2					1		1				1	20	10	1	5	1	2	2	1	1	1	1	1	1	22		4	3	2	2	1	1	22		2	2	2		2
294			30	1	1	5	4	1	2	2					1			1			1	30	20	4	10	1	2	1	1	1	1	1	1	1	19	2	8	2	2	2	1	1	19	2	2	2	2	2	2
295			39	1	1	5	5	1	3	2					1		1				3	30	20	2	8	1	2	2	1	1	1	1	1	1	23	2	4	3	3	2	1	1	23	2	2	2	2	2	2
296			31	1	1	4	4	1	3	2					1		1				1	40	30	3	10	1	2	2	1	1	1	1	1	1	20	2	4	3	3	2	1	1	20	2	2	2	3	2	2
297			36	1	1	3	5	2	3	2					1		1				3	30	20	1	5	1	2	2	1	1	1	1	1	1	19	2	2	3	2	1	1	1	19	2	2	2	3	2	2
298			45	1	1	5	4	1	2	2					1		1				1	30	20	2	5	1	1	2	1	1	1	1	1	1	22	2	3	3	3	1	1	1	22	2	3	3	3	2	3
299			39	1	1	3	4	1	2	2					1		1				2	20	15	2	5	1	2	2	1	1	1	1	1	1	25	2	3	3	3	1	1	1	25	2	3	1	3	2	3
300			29	1	1	5	5	1	2	2					1		1				1	20	10	1	5	1	2	2	1	1	1	1	1	1	20	2	4	4	3	2	1	1	20	2	2	3	3	2	2
301	1		46	2	1	5	4	2	4	2					1	1					1	50	45	2	12	1	2	2	1	1	3	1	1	1	32	2	1	4	1	1	1	1	29	2	2	1	3	2	2
302			44	1	1	3	4	2	3	2					1		1				1	30	20	1	10	1	2	2	1	1	1	1	1	1	23	2	6	3	3	1	1	1	23	2	6	3	3	2	6
303			32	1	1	5	4	1	3	1					5		1				1	30	20	2	4	1	2	2	1	1	1	1	1	1	19	2	2	3	3	1	1	1	19	2	1	2	3	2	1
304	2		26	1	1	5	6	1	1	2					5	1		1			1	20	15	2	3	1	1	2	2	1	1	1	1	1	19	2	1	1	1	0	2	1	19	2	1	1	3	2	1
305			44	1	1	3	4	2	3	2					1		1				1	40	30	2	10	1	2	2	1	1	1	1	1	1	23	2	6	3	1	4	1	1	23	2	6	2	3	2	6
306			35	1	1	5	4	1	2	2					1			1			1	40	30	3	5	1	1	2	1	1	1	1	1	1	23	2	4	4	3	2	1	1	23	2	3	2	3	2	3
307			44	1	1	3	4	2	3	2					1		1				1	30	20	3	10	1	2	2	1	1	1	1	1	1	21	2	6	2	3	1	1	1	21	2	2	2	3	2	2
308			31	1	1	5	4	1	3	2					1		1				1	30	25	2	8	1	2	2	1	1	1	1	1	1	19	2	6	3	1	1	1	1	19	2	2	3	3	2	2
309			42	1	1	3	4	2	2	2					1		1				3	40	30	2	10	1	2	2	1	1	1	1	1	1	21	2	5	3	2	2	1	1	21	2	5	3	3	2	5
310			38	1	1	5	4	1	3	2							1				2	30	25	2	8	1	2	2	1	1	1	1	1	1	24	2	7	3	3	21	1	1	24	2	2	2	3	2	2
311			31	1	1	5	5	1	2	2					1		1				2	30	20	2	5	1	1	2	1	1	1	1	1	1	19	2	3	3	1	1	1	1	19	2	3	1	3	2	3
312			37	1	1	3	4	1	3	2					1		1				1	15	10	2	5	1	1	2	1	1	1	1	1	1	19	2	2	2	3	2	1	1	19	2	2	2	3	2	2
313			32	1	1	5	4	1	2	1					1		1				1	20	15	2	6	1	2	2	1	1	1	1	1	1	20	2	5	3	2	2	1	1	20	2	5	2	3	2	5
314			46	2	1	5	3	2	3	6				1	1			1			1	100	15	2	10	1	1	1	1	1	1	1	1	1	30	2	2	2	1	1	2	1	20	2	2	1	3	2	2
315			41	2	1	3	4	2	3	2					1		1				1	30	20	2	6	1	1	2	1	1	1	1	1	1	18	2	4	3	3	4	1	1	18	2	4	2	3	2	4
316			44	1	1	3	4	2	3	2					1		1				3	30	20	3	5	1	1	2	1	1	1	1	1	1	23	2	4	3	3	2	1	1	23	2	4	2	3	2	4
317			37	1	1	3	5	2	3	2					1		1				1	30	20	3	10	1	1	2	1	1	1	1	1	1	19	2	6	2	3	2	1	1	19	2	2	1	2	2	2
318			29	1	1	5	6	1	3	2					1		1				1	20	15	2	5	1	1	2	1	1	1	1	1	1	21	2	4	3	2	1	1	1	21	2	4	2	1	2	4
319			42	1	1	3	5	2	3	2					1		1				1	30	20	2	10	1	1	2	1	1	1	1	1	1	23	2	7	3	1	2	1	1	23	2	6	2	3	2	6
320			40	1	1	3	4	1	2	2					1		1				1	40	30	2	5	1	1	1	1	1	1	1	1	1	20	2	2	2	2	1	1	1	20	2	1	1	3	2	1
321			31	1	1	5	5	1	3	2					1		1				2	20	10	1	3	1	1	2	1	1	1	1	1	1	20	2	2	3	2	1	1	1	20	2	1	3	3	2	1
322			31	1	1	5	5	1	3	1					1		1				1	20	15	2	5	1	2	2	1	1	1	1	1	1	20	2	3	3	2	1	1	1	20	2	1	1	3	2	1
323			30	1	1	5	6	1	2	2					1		1				3	30	20	1	5	1	2	2	1	1	1	1	1	1	24	2	3	2	3	1	1	1	24	2	1	1	3	2	1
324			45	1	1	3	4	2	2	2					5		1				1	30	20	3	8	1	2	2	1	1	1	1	1	1	22	2	5	3	2	3	1	1	22	2	3	2	2	2	3
325			34	1	1	4	5	1	3	2					1		1				1	30	20	2	10	1	1	2	1	1	1	1	1	1	23	2	6	3	2	2	1	1	23	2	6	3	3	2	6
326			37	1	1	5	4	1	3	2					1		1				1	30	20	1	6	1	1	2	1	1	1	1	1	1	24	2	5	3	3	2	1	1	24	2	5	3	3	2	5
327			31	1	1	5	4	1	3	1					1		1				1	20	15	2	5	1	1	2	1	1	1	1	1	1	19	2	4	3	3	2	1	1	19	2	2	2	3	2	2
328			34	1	1	5	5	2	3	2					1	1					1	30	20	2	5	1	2	2	1	1	1	1	1	1	23	2	4	3	2	2	1	1	23	2	4	3	3	2	4
329			32	1	1	5	4	1	3	2					1	1					1	40	30	2	6	1	2	2	1	1	1	1	1	1	20	2	4	3	3	1	1	1	20	2	4	2	3	2	4
330			28	1	1	5	6	1	3	2					1		1				1	20	15	2	8	1	2	2	1	1	1	1	1	1	23	2	6	2	1	4	1	1	23	2	4	2	1	2	4
331			42	1	1	3	4	1	2	2					1		1				1	40	30	2	8	1	1	2	1	1	1	1	1	1	20	2	4	3	1	1	1	1	20	2	4	3	3	2	4
332			31	1	1	5	4	1	2	2					1		1				1	30	20	2	10	1	1	2	1	1	1	1	1	1	25	2	6	3	3	3	1	1	25	2	4	2	3	2	4
333	2		30	1	1	3	5	1	2	2					1		1				3	30	20	2	10	1	1	2	1	1	3	1	1	1	20	2	3	3	3	2	1	1	20	2	2	1	3	2	2
334	2		38	2	1	1	6	1	1	2					1		1				1	20	8	2	6	1	2	1	1	1	3	1	1	1	20	2	2	4	1	3	1	1	20	2	2	1	3	2	2
335			29	2	1	3	6	1	2	2					1			1			3	36	18	3	20	1	1	2	1	1	1	1	1	1	20	2	3	3	3	4	2	1	19	2	3	1	3	2	3
336	2		29	1	1	5	5	1	3	2					1			1			1	15	10	3	6	1	1	2	1	1	1	1	1	1	23	2	1	4	1	2	1	1	23	2	1	1	3	2	1
337	2		29	1	1	5	5	1	2	2					1		1				2	35	25	3	20	1	1	2	1	1	3	1	1	1	20	2	2	3	2	3	1	1	20	2	2	1	3	2	2
338	2		33	1	1	3	4	1	2	2					1		1				3	40	25	2	20	1	1	2	1	1	1	1	1	1	22	2	2	2	3	1	2	1	22	2	2	1	3	2	2
339	2		28	1	1	1	6	1	1	2					1		1				3	50	20	2	15	1	1	2	1	1	3	1	1	1	18	2	2	4	3	3	1	1	18	2	2	1	3	2	2
340	2		26	1	1	1	4	1	1	1	1				1		1				2	30	25	2	6	1	1	2	1	1	1	1	1	1	17	2	3	3	2	4	1	1	17	2	3	1	3	2	3
341			32	1	1	3	5	1	2	2				1	1		1				3	45	30	3	25	1	1	1	1	1	1	1	1	1	17	2	4	3	2	2	1	1	17	2	2	1	3	2	2
342	2		35	1	1	5	5	2	2	2				1	1		1				3	50	30	4	30	1	1	1	1	1	1	1	1	1	21	2	4	3	3	2	1	1	21	2	3	1	3	2	3
343	2		44	1	1	3	4	2	3	2				1			1				3	35	20	2	15	1	1	1	1	1	3	1	1	1	27	2	2	3	3	1	1	1	27	2	2	1	3	2	2
344			44	1	1	3	5	1	4	2					1		1				3	30	19	3	7	1	1	2	1	1	1	1	1	1	30	2	3	3	3	1	1	1	30	2	2	1	3	2	2
345	2		29	1	1	5	5	1	1	2					1			1			3	60	40	4	30	1	1	2	1	1	3	1	1	1	19	2	4	3	3	3	1	1	19	2	4	1	3	2	4
346	1		55	1	1	3	3	2	2	2			1	1			1				3	60	40	3	30	1	1	1	3	1	3	1	1	1	27	2	3	3	3	1	1	1	27	2	1	1	3	2	1
347	2		27	1	1	1	5	1	1	2					1		1				1	20	15	2	5	1	1	2	1	1	1	1	1	1	18	2	2	4	1	2	1	1	18	2	2	1	3	2	2
348	2		31	1	1	3	5	1	2	2			1		1		1				2	40	30	3	25	1	1	2	1	1	3	1	1	1	21	2	3	3	2	3	1	1	21	2	3	1	3	2	3
349	2		27	2	1	1	6	1	1	2					1		1				2	18	12	2	10	1	1	2	1	1	1	1	1	1	18	2	3	3	2	2	1	1	18	2	3	1	3	2	3
350	2		29	2	1	5	5	1	2	2					1		1				3	40	10	3	25	1	1	2	1	1	3	1	1	1	19	2	3	3	3	1	1	1	19	2	3	1	3	2	3
351			36	2	1	4	6	1	3	2			1	1	1	1					1	30	0	2	6	1	1	2	1	2	1	1	1	1	23	1						1	23	2	2	1	2	2	2
352	2		29	2	1	5	5	1	2	2					1		1				3	45	10	4	20	1	2	1	1	1	1	1	1	1	21	2	6	3	3	3	1	1	21	2	6	1	3	2	6
353	2		31	1	1	3	4	1	2	2					1		1				3	40	30	3	25	1	1	2	1	1	1	1	1	1	20	2	3	3	3	2	2	1	20	2	3	1	3	2	3
354			26	1	1	1	5	1	2	2					1			1			1	20	6	2	6	1	1	2	3	1	1	1	1	1	18	2	4	4	3	1	1	1	18	2	4	1	3	2	4
355	2		50	1	1	3	4	2	3	2			1	1	1			1			3	55	30	3	30	1	2	1	1	1	3	1	1	1	22	2	3	3	3	2	1	1	22	2	3	1	3	2	3
356	2		35	1	1	3	5	2	3	2					1		1				3	30	15	3	10	1	1	2	1	1	3	1	1	1	20	2	3	3	3	1	1	1	20	2	3	1	3	2	3
357			44	1	1	5	3	2	3	2					1		1				1	5	4	2	1	1	2	1	1	1	1	1	1	1	37	2	2	4	3	1	1	1	37	2	2	1	3	2	2
358	2		28	1	1	1	6	1	1	2					1		1				3	20	15	2	10	1	1	2	1	1	1	1	1	1	19	2	2	4	3	1	1	1	19	2	2	1	3	2	2
359	2		30	2	1	5	5	1	2	1	1				1		1				3	40	10	3	25	1	1	2	1	1	1	1	1	1	19	2	7	3	3	3	1	1	19	2	7	1	3	2	7
360	1		52	1	1	5	6	2	4	6	1				1			1			1	70	30	7	45	1	1	2	1	1	1	1	1	1	23	2	3	3	1	3	1	1	23	2	3	1	3	2	3
361	2		37	1	1	3	4	2	3	2					1		1				1	30	20	2	15	1	1	2	1	1	1	1	1	1	23	2	4	4	1	3	1	1	23	2	2	1	3	2	2
362			43	1	1	2	2	2	3	2				1	1		1				3	20	15	2	5	1	1	1	1	1	1	1	1	1	36	1						2
363	2		43	1	1	4	6	3	4	3	1				1	1					1	50	30	5	30	1	1	2	1	1	3	1	1	1	21	2	7	3	1	3	1	1	21	2	7	1	3	2	7
364	2		31	2	1	4	6	2	3	2	1				1		1				3	50	10	3	20	1	1	2	1	1	3	1	1	1	20	2	3	4	3	2	1	1	20	2	3	1	3	2	3
365	2		39	2	1	5	5	3	3	2		1			1			1			3	60	5	5	40	1	2	1	1	1	1	1	1	1	22	2	9	3	3	3	1	1	22	2	9	1	3	2	9
366	2		43	1	2	3	3	3	2	3								1			3	80	50	3	45	1	1	1	1	1	3	1	1	1	21	2	3	2	3	2	2	1	21	2	3	1	3	2	3
367	2		29	1	1	5	5	1	2	2					1		1				3	30	20	2	10	1	1	2	1	1	1	1	1	1	21	2	4	4	3	2	1	1	21	2	4	1	3	2	4
368	2		26	1	1	1	6	1	1	1	1				1		1				2	30	20	3	15	1	1	2	1	1	3	1	1	1	18	2	5	3	2	4	1	1	18	2	5	1	3	2	5
369	2		42	1	1	4	5	2	3	2					1		1				3	40	30	2	25	1	1	2	3	1	3	1	1	1	27	2	3	2	3	1	2	1	27	2	3	1	3	2	3
370			32	1	1	3	5	1	2	2							1				3	38	30	2	15	1	1	2	1	1	3	1	1	1	20	2	6	3	3	3	1	1	20	2	6	1	3	2	6
371			46	1	1	2	1	1	2	2				1	1		1			1	1	10	8	1	5	1	1	2	1	1	1	1	1	1	40	2	1	1	2	1	2	1	40	2	6	1	3	2	6
372	2		33	1	1	5	5	2	3	3			1		1			1			3	70	30	5	45	1	1	2	1	1	3	1	1	1	23	2	6	3	3	3	1	1	23	2	6	1	3	2	6
373	2		42	1	1	3	3	2	3	2			1	1			1				3	100	60	4	50	1	1	1	3	1	3	1	1	1	25	2	4	3	3	3	1	1	25	2	4	1	3	2	4
374	2		26	2	1	1	6	1	1	1	1				1			1			3	40	12	3	28	1	2	2	1	1	1	1	1	1	16	2	4	3	3	2	1	1	16	2	4	1	3	2	4
375	2		30	1	1	1	7	1	1	2					1	1					3	20	5	2	3	1	1	2	1	1	1	1	1	1	20	2	1	2	3	0	1	1	20	2	2	1	3	2	2
376	2		49	1	1	3	4	1	3	2	1				1			1			3	80	50	5	40	1	1	2	1	1	3	1	1	1	23	2	4	3	3	2	2	1	23	2	4	1	3	2	4
377			40	1	1	5	3	2	3	2					1	1					3	10	5	2	1	1	1	2	1	1	1	1	1	1	34	2	1	3	1	0	2	1	34	2	1	1	3	2	1
378			31	2	1	5	5	1	2	2					1		1				3	36	10	4	20	1	1	2	1	1	3	1	1	1	19	2	11	3	3	6	2	1	19	2	11	1	3	2	11
379	2		32	1	1	3	4	1	2	2							1				3	45	25	3	20	1	1	2	1	1	3	1	1	1	25	2	3	3	3	2	1	1	25	2	3	1	3	2	3
380	2		31	1	1	5	4	1	2	2				1	1	1					2	25	15	2	10	1	1	2	1	1	3	1	1	1	19	2	3	3	2	2	1	1	19		23	1	3	2	3
381	2		33	1	1	5	6	1	3	2					1	1					3	40	25	3	15	1	2	2	1	1	3	1	1	1	21	2	4	4	3	3	1	1	21	2	4	1	3	2	4
382	2		37	1	1	3	4	2	3	2	1				1		1				1	30	10	3	12	1	1	2	1	1	3	1	1	1	24	2	4	4	1	3	1	1	24	2	4	1	3	2	4
383	2		31	1	1	5	5	1	3	2							1				3	30	10	3	15	1	1	2	1	1	3	1	1	1	21	2	4	3	3	1	1	1	21	2	4	1	3	2	4
384	2		30	2	1	2	3	1	2	2		1	1		1		1				3	30	10	3	20	1	2	1	1	1	3	1	1	1	19	2	4	3	3	2	1	1	19	2	4	1	3	2	4
385	2		31	1	1	3	5	2	2	2					1	1					1	20	15	2	5	1	1	2	1	1	3	1	1	1	19	2	4	3	1	2	1	1	19	2	4	1	3	2	4
386	2		33	1	1	5	5	1	2	2					1		1				3	30	20	2	15	1	1	2	1	1	3	1	1	1	19	2	3	3	3	2	1	1	19	2	3	1	3	2	3
387	2		31	1	1	5	5	1	2	2					1			1			3	45	30	2	20	1	1	2	1	1	1	1	1	1	25	2	3	3	3	2	1	1	25	2	3	1	3	2	3
388	2		28	1	1	5	5	1	2	2					1		1				3	25	10	2	10	1	2	1	1	1	1	1	1	1	18	2	5	4	3	3	1	1	18	2	5	1	3	2	5
389	2		29	2	1	5	5	1	2	2					1		1				3	40	5	3	30	1	1	2	1	1	3	1	1	1	21	2	5	3	3	2	2	1	21	2	5	1	3	2	5
390	2		35	1	1	3	4	1	2	2					1			3			3	36	25	4	20	1	2	1	3	1	3	1	1	1	22	2	3	2	1	2	2	1	22	2	3	1	3	2	3
391	2		32	2	1	2	3	2	3	2					1		1				1	35	5	3	20	1	1	2	1	1	3	1	1	1	21	2	4	2	1	3	2	1	21	2	4	1	3	2	4
392			29	2	1	5	4	1	2	2					1			1			3	30	8	3	10	1	1	2	1	1	1	1	1	1	19	2	2	3	3	2	1	1	19	2	2	1	3	2	2
393			36	1	1	4	6	2	3	2					1		1				3	30	20	2	15	1	1	2	1	1	3	1	1	1	23	2	2	4	3	1	1	1	23	2	2	1	3	2	2
394			40	2	1	3	6	2	3	2					1			1			3	40	15	3	25	1	1	2	1	1	3	1	1	1	23	2	2	3	3	2	1	1	23	2	2	1	3	2	2
395			31	1	2	5	5	1	3	2	1				1			1	1	1	2	50	20	7	30	1	1	2	1	1	1	1	1	1	20	2	8	3	2	5	1	1	20	2	8	1	3	2	8
396			34	1	1	5	5	1	2	2					1		1				3	45	30	2	20	1	1	2	1	1	3	1	1	1	21	2	3	3	3	2	1	1	21	2	3	1	3	2	3
397			25	1	1	1	4	1	1	2					1	1					3	15	10	2	4	1	1	2	1	1	3	1	1	1	16	2	2	3	3	4	1	1	16	2	2	1	3	2	2
398			30	1	1	2	4	1	2	2					1		1				2	25	15	2	10	1	1	2	1	1	3	1	1	1	17	2	4	3	2	3	1	1	17	2	4	1	3	2	4
399			26	2	1	4	4	1	3	2					1			1			3	4	2	3	4	1	1	2	1	1	3	1	1	1	17	2	2	4	3	1	1	1	17	2	1	1	3	2	1
400			28	1	1	1	6	1	2	1						1					2	15	2	2	2	1	1	2	1	1	1	1	1	1	21	2	1	4	2	1	1	1	21	2	2	4	1	2	2
401			29	2	1	5	4	1	2	2			1		1		1				3	40	10	3	25	1	1	2	1	1	3	1	1	1	19	2	5	3	3	2	1	1	20	2	5	1	3	2	5
402			31	2	1	3	4	2	2	2			1	1	1		1				3	30	10	3	15	1	1	2	1	1	3	1	1	1	22	2	3	3	3	1	1	1	22	2	3	1	3	2	3
403			45	2	1	3	3	3	3	2					1		1				3	63	15	3	26	1	1	2	1	1	3	1	1	1	25	2	4	3	3	2	2	1	25	2	4	1	3	2	4
404			49	1	1	5	5	2	3	2					1		1				3	50	30	3	25	1	1	1	3	1	3	1	1	1	28	2	3	3	3	2	2	1	28	2	3	1	3	2	3
405			30	1	1	5	5	1	2	2					1		1				3	35	20	2	20	1	1	2	3	1	3	1	1	1	21	2	4	3	3	3	1	1	21	2	4	1	3	2	4
406	2		50	1	1	3	3	2	3	2			1	1			1				3	55	30	2	30	1	1	2	3	1	3	1	1	1	26	2	2	2	1	1	2	1	26	2	2	1	3	2	2
407	2		33	2	1	5	4	1	3	2					1			1			3	60	15	3	40	1	1	2	3	1	3	1	1	1	20	2	3	3	3	4	1	1	20	2	3	1	3	2	3
408			46	1	1	3	4	3	3	2			1	1	1		1				3	70	50	2	40	1	1	2	3	1	3	1	1	1	24	2	3	3	3	2	1	1	24	2	3	1	3	2	3
409			31	1	1	5	5	1	3	2					1			1			2	60	40	3	45	1	1	2	3	1	3	1	1	1	19	2	3	3	2	3	2	1	19	2	3	1	3	2	3
410			31	1	1	3	4	1	2	2					1		1				2	30	25	2	18	1	1	2	3	1	3	1	1	1	18	2	3	3	2	4	1	1	18	2	3	1	3	2	3
411	2		33	1	1	3	4	1	1	2					1		1				1	35	30	2	20	1	1	1	2	1	3	1	1	1	22	2	3	3	3	2	1	1	22	2	3	1	3	2	3
412	2		38	2	1	5	6	2	4	2	1				1			1			3	60	25	3	45	1	1	2	3	1	3	1	1	1	24	2	3	3	3	2	2	1	24	2	3	1	3	2	3
413			28	1	1	5	5	1	2	2					1		1				3	30	20	2	15	1	1	2	3	1	3	1	1	1	21	2	3	3	3	2	1	1	21	2	3	1	3	2	3
414			30	1	1	3	4	2	3	2			1	1	1			1			3	50	35	3	28	1	1	2	1	1	3	1	1	1	27	2	2	3	3	1	1	1	27	2	2	1	3	2	2
415			53	1	1	3	4	2	3	2					1		1				1	20	10	3	8	1	1	1	3	1	2	1	3	1	40	2	2	4	3	0	2	1	40	2	2	1	3	2	2
416			30	1	1	3	4	1	2	2					1		1				3	40	30	2	25	1	1	1	3	1	3	1	1	1	21	2	3	3	3	3	1	1	21	2	3	1	3	2	3
417	2		38	1	1	4	6	2	3	2					1		1				3	30	20	2	15	1	1	2	1	1	3	1	1	1	23	2	3	3	3	2	1	1	23	2	3	1	3	2	3
418	2		32	1	1	5	5	1	2	2					1		1				3	45	30	2	25	1	1	2	3	1	3	1	1	1	20	2	3	3	3	2	1	1	20	2	3	1	3	2	3
419	2		29	1	1	4	6	1	3	2					1		1				3	30	20	2	15	1	1	2	3	1	3	1	1	1	20	2	3	3	3	2	1	1	20	2	3	1	3	2	3
420	2		39	1	1	5	4	3	3	2				1	1		1				3	60	45	3	35	1	1	1	2	1	3	1	1	1	23	2	3	3	3	2	1	1	23	2	3	1	3	2	3
421			26	2	1	5	5	1	3	2					1				1		1	10	1	2	5	1	1	1	1	1	3	1	1	1	19	2	2	3	2	1	1	1	19	2	3	1	2	2	3
422			31	1	1	3	4	2	2	2			1		1		1				3	50	40	2	35	1	1	3	1	1	3	1	1	1	19	2	2	4	3	3	1	1	19	2	2	1	3	2	2
423	2		28	1	1	5	5	1	3	2					1		1				3	45	30	2	15	1	1	2	1	1	1	1	1	1	22	2	2	3	3	3	1	1	22	2	2	1	3	2	2
424			33	2	1	5	4	1	3	2					1		1				3	40	20	2	30	1	1	2	3	1	3	1	1	1	22	2	3	3	3	3	1	1	22	2	3	1	3	2	3
425	2		34	1	1	3	4	1	2	2					1		1				3	45	35	2	30	1	1	2	3	1	3	1	1	1	21	2	3	3	3	2	1	1	21	2	3	1	3	2	3
426			63	1	1	5	2	2	2	2			1	1		1					2	50	40	2	30	1	1	2	3	1	3	1	1	1	23	2	2	3	2	1	2	1	23	2	2	1	3	2	2
427	2		28	1	1	5	5	1	2	2	1				1		1				3	40	30	2	25	1	1	2	3	1	3	1	1	1	20	2	3	3	3	2	2	1	20	2	3	1	3	2	3
428			28	1	1	5	4	1	3	2					1		1				2	40	25	3	20	1	1	2	3	1	3	1	1	1	17	2	3	3	2	4	1	1	17	2	3	1	3	2	3
429	2		29	1	1	5	5	1	2	2					1		1				3	40	30	2	25	1	1	2	3	1	3	1	1	1	21	2	2	3	3	2	1	1	21	2	2	1	3	2	2
430			24	1	1	1	5	1	1	2					1		1				3	5	3	2	3	1	1	2	1	1	1	1	1	1	17	2	1	3	3	1	1	1	17	2	1	1	3	2	1
431			51	1	1	2	3	2	3	2			1	1			1				3	55	30	3	25	1	1	2	3	1	3	1	1	1	24	2	3	3	3	2	1	1	24	2	3	1	3	2	3
432			39	1	1	3	4	2	3	2					1		1				3	50	35	2	30	1	1	2	3	1	3	1	1	1	24	2	3	4	3	2	1	1	24	2	3	1	3	2	3
433	2		31	1	1	3	4	1	2	2	1				1		1				3	45	30	3	15	1	1	2	3	1	3	1	1	1	19	2	3	3	3	2	1	1	19	2	3	1	3	2	3
434			57	1	1	4	6	2	3	2	1				1			1			3	60	30	3	15	1	2	2	1	1	1	1	1	1	25	2	3	3	2	2	1	1	20	2	3	1	3	2	3
435			31	1	1	4	6	1	3	2					1		1				3	30	20	3	10	1	1	2	1	1	1	1	1	1	20	2	2	4	3	3	1	1	20	2	2	1	3	2	2
436	2		29	2	1	5	4	1	3	2					1			1			3	60	20	4	40	1	1	2	1	1	3	1	1	1	22	2	3	3	3	2	1	1	22	2	3	1	3	2	3
437	2		36	1	1	3	6	2	3	2					1		1				3	40	30	2	25	1	1	2	3	1	3	1	1	1	24	2	3	3	3	2	1	1	24	2	3	1	3	2	3
438	2		49	1	1	3	3	3	2	2			1	1			1				3	50	40	2	30	1	1	1	3	1	3	1	1	1	27	2	3	2	3	2	2	1	27	2	3	1	3	2	3
439			34	2	1	5	4	1	2	2					1		1				3	40	20	2	30	1	1	2	3	1	3	1	1	1	23	2	3	3	3	2	1	1	23	2	3	1	3	2	3
440	2		44	1	1	5	5	2	4	2	1				1		1				3	60	45	3	40	1	1	2	3	1	3	1	1	1	25	2	3	3	3	2	2	1	25	2	3	1	3	2	3
441			53	1	1	3	3	2	3	2			1	1			1				3	80	60	2	50	1	1	2	3	1	3	1	1	1	28	2	2	2	3	1	2	1	28	2	2	1	3	2	2
442			24	1	1	1	4	1	1	2					1	1					3	15	15	1	5	1	1	2	3	1	3	1	1	1	15	2	2	3	3	2	1	1	15	2	2	1	3	2	2
443			35	1	1	3	5	1	2	2					1		1				3	40	30	2	20	1	1	2	3	1	3	1	1	1	21	2	3	3	3	2	1	1	21	2	3	1	3	2	3
444			57	2	1	5	3	2	2	2					1			1			3	50	1	2	10	1	1	3	2	1	1	1	1	1	40	2	3	2	2	1	1	1	28	2	3	1	3	2	3
445			36	2	1	5	4	2	2	2								1			3	60	20	3	40	1	1	2	3	1	3	1	1	1	21	2	3	3	3	2	1	1	21	2	3	1	3	2	3
446	2		37	1	1	3	4	2	3	2					1		1				3	50	35	3	30	1	1	3	1	1	3	1	1	1	21	2	3	3	3	2	1	1	21	2	3	1	3	2	3
447	2		30	2	1	2	7	1	1	2					1		1				3	30	10	2	5	1	1	2	1	1	1	1	1	1	21	2	1	4	3	2	1	1	21	2	1	1	3	2	1
448	2		41	1	1	3	4	3	3	2					1			1			3	40	30	2	20	1	1	2	1	1	3	1	1	1	23	2	2	3	3	3	2	1	23	2	2	1	3	2	2
449	2		29	1	1	5	5	1	2	1					1		1				2	50	40	2	30	1	1	2	3	1	3	1	1	1	19	2	3	3	2	3	2	1	19	2	3	1	3	2	3
450	2		28	1	1	5	5	1	3	2					1		1				3	40	35	1	30	1	1	2	3	1	3	1	1	1	21	2	2	3	3	4	1	1	21	2	2	1	3	2	2
451			39	1	1	5	5	1	3	1				1	1		1				1	60	50	1	30	1	1	2	3	1	1	1	1	1	24	2	5	3	1	2	2	1	24	2	4	1	3	2	4
452			27	1	1	1	6	1	1	2					1			1			3	50	4	3	10	1	2	2	2	1	1	1	1	1	17	2	4	3	3	0	1	1	17	2	4	1	3	2	4
453	2		26	1	1	1	5	1	1	2					1		1				1	20	15	2	5	1	1	2	3	1	3	1	1	1	19	2	2	2	1	2	2	1	19	2	2	1	3	2	2
454	2		42	2	1	5	5	3	3	2	1				1			1			3	70	20	4	50	1	1	2	1	1	1	1	1	1	23	2	4	3	3	2	1	1	23	2	4	1	3	2	4
455	2		34	1	1	5	5	1	3	2					1		1				3	45	35	3	25	1	1	2	3	1	3	1	1	1	20	2	2	2	3	3	2	1	20	2	2	1	3	2	2
456			27	1	1	1	6	1	1	2					1		1				2	30	20	3	15	1	1	2	3	1	3	1	1	1	18	2	4	3	2	3	1	1	18	2	4	1	3	2	4
457	2		42	1	1	3	4	2	3	2			1	1	1		1				3	50	40	2	25	1	1	2	3	1	3	1	1	1	20	2	3	3	3	2	1	1	20	2	3	1	3	2	3
458			38	1	1	5	5	1	3	2					1	1					2	50	40	2	30	1	1	2	3	1	3	1	1	1	21	2	3	3	2	2	1	1	21	2	3	1	3	2	3
459	2		28	1	1	1	6	1	1	2					1		1				3	30	25	2	15	1	1	2	3	1	3	1	1	1	20	2	2	3	3	3	1	1	20	2	2	1	3	2	2
460	2		55	1	1	3	3	1	3	2			1	1		1					2	40	35	2	30	1	1	2	3	1	3	1	1	1	20	2	3	3	2	2	2	1	20	2	3	1	3	2	3
461			43	1	1	5	2	3	2	1					1		1				3	55	45	2	30	1	1	2	3	1	3	1	1	1	22	2	3	3	3	2	2	1	22	2	3	1	3	2	3
462			27	2	1	1	6	1	1	2					5			1			3	35	20	2	10	1	1	1	1	1	3	1	1	1	18	2	3	3	3	4	2	1	18	2	3	1	3	2	3
463			29	1	1	5	5	1	2	2					1		1				1	30	20	2	10	1	1	2	3	1	3	1	1	1	19	2	2	3	1	3	1	1	19	2	2	1	3	2	2
464	2		31	1	1	5	6	1	3	2					1			1			3	30	25	2	15	1	1	2	1	1	3	1	1	1	20	2	2	3	3	2	1	1	20	2	2	1	3	2	2
465			25	1	1	1	4	1	1	2					1	1					3	20	15	1	3	1	1	1	1	1	3	1	1	1	16	2	2	3	3	2	1	1	16	2	2	1	3	2	2
466	2		48	1	1	3	4	2	3	2			1	1			1				3	50	40	3	25	1	1	1	3	1	3	1	1	1	27	2	6	3	3	3	2	1	27	2	6	1	3	2	6
467	2		26	1	1	1	5	1	1	2					1		1				3	30	20	2	10	1	2	2	3	1	3	1	1	1	17	2	3	4	3	2	1	1	17	2	3	1	3	2	3
468			33	1	1	5	4	1	2	2					1		1				3	40	30	3	20	1	1	2	1	1	3	1	1	1	21	2	3	3	3	2	1	1	21	2	3	1	3	2	3
469	2		32	1	1	5	5	1	2	2	1				1		1				3	50	30	3	26	1	1	2	1	1	3	1	1	1	21	2	3	3	3	3	1	1	21	2	3	1	3	2	3
470			43	1	1	3	4	2	3	2			1	1			1				3	50	30	2	30	1	1	2	3	1	3	1	1	1	26	2	3	3	3	2	2	1	26	2	3	1	3	2	3
471			40	1	1	3	5	1	2	2					1		1				3	45	30	2	25	1	1	2	1	1	3	1	1	1	21	2	3	3	3	2	1	1	21	2	3	1	3	2	3
472			43	1	1	5	5	3	3	2					1	1					1	40	35	2	8	1	2	2	1	1	1	1	1	1	24	2	5	3	1	1	1	1	23	2	4	2	3	2	4
473			33	1	1	5	5	1	3	2					1		1				1	9	7	2	5	1	1	2	1	1	1	1	1	1	20	2	5	3	1	2	1	1	20	2	2	3	3	2	3
474	2		30	1	1	3	5	1	2	2					1		1				3	30	20	2	15	1	1	2	3	1	3	1	1	1	21	2	3	4	3	2	1	1	21	2	3	1	3	2	3
475			28	1	1	5	5	1	2	2					1		1				2	40	30	2	25	1	1	2	3	1	3	1	1	1	20	2	4	3	2	3	2	1	20	2	4	1	3	2	4
476			31	1	1	5	5	1	3	2					1		1				3	60	40	4	30	1	2	2	1	1	3	1	1	1	18	2	3	4	3	2	1	1	18	2	3	1	3	2	3
477	2		35	1	1	3	4	1	2	2				1	1		1				3	5	3	3	4	1	1	2	1	1	1	1	1	1	22	2	2	3	3	2	1	1	22	2	2	3	3	2	2
478	2		29	1	1	5	5	1	2	2					1		1				3	35	25	2	10	1	1	2	1	1	3	1	1	1	20	2	3	4	3	2	1	1	20	2	3	1	3	2	3
479	2		37	1	1	5	6	1	2	1					1	1	1				3	70	55	2	33	1	1	1	1	1	1	1	1	1	19	2	7	3	2	3	1	1	19	2	3	1	3	2	3
480			35	1	1	3	4	2	3	2					1		1				1	30	25	2	15	1	2	1	3	1	3	1	1	1	20	2	3	3	1	2	2	1	20	2	3	1	3	2	3
481	2		39	1	1	3	4	2	3	2				1	1		1				3	45	40	2	20	1	1	2	3	1	3	1	1	1	22	2	4	3	3	3	1	1	22	2	4	1	3	2	4
482			27	1	1	1	6	1	1	1					1		1				3	30	25	3	15	1	2	2	3	1	3	1	1	1	19	2	3	3	3	2	1	1	19	2	3	1	3	2	3
483	2		36	1	1	5	5	1	3	2				1	1		1				3	16	6	5	9	1	1	2	1	1	1	1	1	1	19	2	3	3	3	1	1	1	19	2	3	3	2	2	3
484	2		35	1	1	3	5	1	2	2					1		1				3	28	10	2	15	1	1	2	3	1	3	1	1	1	19	2	3	3	3	2	1	1	19	2	3	1	3	2	3
485			27	1	1	1	6	1	1	2					1		1				3	25	25	2	15	1	1	2	3	1	3	1	1	1	19	2	4	3	3	3	1	1	19	2	4	4	3	2	4
486			36	1	1	5	6	2	3	2					1			1			3	70	40	4	35	1	1	2	3	1	3	1	1	1	25	2	5	3	3	3	1	1	25	2	5	1	3	2	5
487	4	活动中心	29	1	1	5	5	1	2	2					1		1				3	17	9	6	15	1	1	2	1	1	1	1	1	1	17	2	3	3	3	2	1	1	18	2	3	3	2	2	3
488	2		34	2	1	5	5	1	3	2	1				1			1			3	60	5	3	25	1	1	2	3	1	3	1	1	1	22	2	4	3	3	2	1	1	22	2	4	1	3	2	4
489			26	1	1	1	4	1	1	2				1	1	1					3	7	4	3	7	1	1	2	1	1	1	1	1	1	17	2	2	3	3	1	1	1	17	2	2	3	3	2	2
490			32	1	1	3	5	1	1	2					1		1				3	45	30	3	25	1	1	2	3	1	3	1	1	1	20	2	3	3	3	2	1	1	20	2	3	4	3	2	3
491	2		39	2	1	5	4	2	4	2					1			1	1		3	70	20	3	40	1	1	2	1	1	1	1	1	1	21	2	4	3	3	3	1	1	21	2	4	1	3	2	4
492	2		29	1	1	5	5	1	2	2					1		1				3	30	20	2	10	1	1	2	1	1	1	1	1	1	21	2	3	3	3	2	1	1	21	2	3	1	3	2	3
493	2		31	1	1	5	5	1	2	2					1		1				3	45	25	3	20	1	1	2	1	1	1	1	1	1	21	2	4	3	3	2	1	1	21	2	4	1	3	2	4
494	2		35	1	1	5	6	1	3	2					1	1					3	25	15	3	14	1	1	1	1	1	1	1	1	1	19	2	3	3	3	2	1	1	19	2	2	3	2	2	3
495			29	1	1	5	3	1	2	2				1	1		1				2	40	25	4	30	1	1	2	3	1	3	1	1	1	22	2	5	3	3	3	1	1	22	2	5	1	3	2	5
496	2		27	1	1	5	5	1	2	2					1	1					3	40	30	2	15	2	2	2	1	1	1	1	1	1	16	2	3	2	1	3	1	1	16	2	3	4	2	2	3
497	2		41	1	1	3	4	3	3	3	1		1		1			1			3	80	50	3	50	1	1	1	1	1	3	1	1	1	29	2	3	3	3	2	2	1	29	2	3	1	3	2	3
498	2		27	2	1	5	5	1	1	2					1			1			3	50	5	8	35	1	1	2	1	1	1	1	1	1	20	2	5	3	3	4	1	1	20	2	5	1	3	2	5
499			26	1	1	1	5	1	1	2					1		1				1	20	15	2	5	1	1	2	1	1	1	1	1	1	17	2	3	4	3	2	1	1	17	2	3	2	3	2	3
500	2		38	1	1	3	4	2	2	2					1		1				1	35	20	2	20	1	1	2	1	1	3	1	1	1	23	2	3	2	1	3	2	1	23	2	3	1	3	2	3
501			39	1	1	3	4	2	3	2					1		1				1	30	15	3	20	1	1	2	3	1	3	1	1	1	22	2	3	3	1	2	1	1	22	2	3	1	2	2	3
502			24	1	1	1	4	1	1	2					1	1					3	15	10	2	3	1	1	2	1	1	1	1	1	1	16	2	4	4	3	3	1	1	16	2	3	4	3	2	3
503	2		33	1	1	5	5	1	3	2					1				1		3	35	7	5	11	1	1	2	1	1	1	1	1	1	20	2	8	3	3	3	1	1	20	2	8	3	3	2	8
504	2		33	1	1	3	3	2	3	2			1	1			1				3	45	30	2	30	1	1	3	1	1	3	1	1	1	23	2	3	3	3	2	1	1	23	2	3	1	3	2	3
505	2		45	1	1	2	3	2	3	2			1	1		1	1				3	40	25	3	20	1	1	2	1	1	3	1	1	1	23	2	4	2	3	3	2	1	23	2	4	1	3	2	4
506			35	2	1	4	5	2	3	2					1		1				3	50	10	3	30	1	1	1	2	1	3	1	1	1	20	2	3	3	3	2	1	1	20	2	3	2	3	2	3
507			59	1	1	3	3	2	2	4		1	1	1			1				3	30	20	2	20	1	3	1	3	1	3	1	1	1	25	2	2	2	3	1	2	1	25	2	2	1	3	2	2
508			41	1	1	3	4	2	3	2	1				1		1				3	40	30	3	25	1	1	2	2	1	3	1	1	1	23	2	2	3	3	1	2	1	23	2	2	1	3	2	2
509	2		28	1	1	5	4	1	2	2					1		1				3	35	25	3	20	1	1	2	1	1	1	1	1	1	20	2	5	3	3	3	1	1	20	2	5	1	3	2	5
510			24	1	1	1	5	1	1	1					1		1				3	35	25	3	20	1	2	2	3	1	3	1	1	1	14	2	4	3	3	2	1	1	14	2	4	1	3	2	4
511	2		28	2	1	5	3	1	3	2	1				1			1			1	30	5	3	20	1	1	2	1	1	3	1	1	1	17	2	3	2	1	3	2	1	17	2	3	1	3	2	3
512	2		37	1	1	3	5	2	2	2					1		1				3	40	30	2	25	1	1	2	3	1	3	1	1	1	21	2	2	3	3	3	1	1	21	2	2	1	3	2	2
513			26	1	1	1	5	1	1	2	1				1		1				2	20	15	2	10	1	1	2	1	1	3	1	1	1	18	2	3	3	3	4	1	1	18	2	3	1	3	2	3
514			41	1	1	5	4	1	2	2					1		1				2	40	30	3	25	1	1	2	1	1	3	1	1	1	24	2	2	3	2	1	1	1	24	2	2	1	3	2	2
515			46	1	1	5	4	2	3	2					1			1			1	35	15	3	11	1	1	2	1	1	1	1	1	1	23	2	5	4	1	3	1	1	23	2	5	4	3	2	5
516			35	1	1	5	6	1	2	2					1		1				3	23	3	5	10	1	1	2	1	1	1	1	1	1	17	2	4	4	3	3	1	1	17	2	4	4	3		4
517			31	1	1	5	5	1	3	2					1		1				3	47	28	4	18	1	1	2	1	1	1	1	1	1	17	2	3	3	3	2	1	1	17	2	3	3	3	2	3
518			42	2	1	5	5	3	3	2					1			1			3	35	15	4	13	1	1	2	1	1	1	1	1	1	24	2	5	4	1	3	1	1	24	2	5	1	3	2	5
519			35	2	1	5	5	1	4	2					1			1			1	40	10	5	10	1	1	2	1	1	1	1	1	1	19	2	5	4	3	3	1	1	19	2	3	1	2	2	3
520			26	1	1	1	5	1	2	2					1		1				3	20	15	2	5	1	1	2	1	1	1	1	1	1	17	2	3	4	3	2	1	1	17	2	3	4	3	2	3
521			31	1	1	5	5	1	3	2					1		1				1	35	10	3	10	1	1	2	1	1	1	1	1	1	18	2	4	4	3	3	1	1	18	2	4	2	3	2	4
522			24	1	1	1	5	1	1	2					1		1				2	15	10	3	5	1	1	2	1	1	1	1	1	1	17	2	3	4	3	2	1	1	17	2	3	4	3	2	3
523			33	2	1	4	5	1	3	2					1		1				3	47	25	3	10	1	1	2	1	1	1	1	1	1	19	2	3	4	3	2	1	1	19	2	2	4	3	2	3
524	2		33	1	1	5	4	1	3	2					1		1				1	49	23	5	19	1	1	2	1	1	1	1	1	1	19	2	4	4	1	3	1	1	19	2	4	4	3	2	4
525	1		23	1	1	1	5	1	1	2	0	0	0	0	1	0	1	0	0	0	3	40	30	3	15	1	1	2	1	1	1	1	1	1	16		2	3	3	3	1	1	16		2	1	3		2
526	2		35	1	1	3	4	2	3	2	0	0	0	0	1	0	1	0	0	0	3	50	30	3	20	1	1	2	1	1	3	1	1	1	21		3	2	3	2	2	1	21		3	1	3	2	3
527	2		30	1	1	2	3	1	2	2	0	0	0	1	1	0	1	0	0	0	2	50	30	3	20	1	3	3	3	1	3	1	1	1	19	2	4	3	2	3	2	1	19	2	4	1	3	2	4
528	2		27	2	1	5	6	1	4	1	1	0	0	0	1	0	0	0	1	1	3	90	5	8	50	1	1	2	1	1	1	1	1	1	20	2	12	3	3	3	1	1	20	2	12	1	3	2	12
529	2		31	2	1	5	5	1	3	2	1	0	0	0	1	0	0	1	0	0	3	70	10	2	30	1	1	2	1	1	1	1	1	1	23	2	3	3	3	2	1	1	23	2	3	1	3	2	3
530	2		29	2	1	5	4	1	2	2	0	0	0	1	1	0	1	0	0	0	3	80	30	3	45	1	1	2	1	1	3	1	1	1	20	2	5	3	3	3	1	1	20	2	5	1	3	2	5
531	2		32	2	1	5	5	1	3	2	0	0	0	0	1	0	0	1	0	0	3	90	10	5	60	1	1	2	1	1	1	1	1	1	21	2	6	3	3	3	1	1	21	2	6	1	3	2	6
532	2		26	1	1	1	6	1	1	2	0	0	0	0	1	1	0	0	0	0	3	20	20	1	5	1	1	2	1	1	1	1	1	1	17	2	1	4	3	2	1	1	17	2	1	1	3	2	1
533	2		28	1	1	5	5	1	2	2	0	0	0	0	1	0	0	1	0	0	3	90	50	3	40	1	1	2	1	1	1	1	1	1	22	2	4	3	3	3	1	1	22	2	4	1	3	2	4
534	2		28	1	1	5	4	1	2	2	0	0	0	1	1	0	0	1	0	0	3	55	35	2	20	1	1	1	1	1	1	1	1	1	21	2	4	3	3	2	1	1	21	2	4	1	3	2	4
535	2		29	1	1	3	3	1	2	2	1	0	0	0	1	0	1	0	0	0	2	60	50	3	30	1	1	2	1	1	1	1	1	1	21	2	4	3	2	3	1	1	21	2	4	1	3	2	4
536	2		32	2	1	5	4	1	2	2	0	0	0	1	1	0	0	1	0	0	3	150	20	6	70	1	1	2	1	1	3	1	1	1	21	2	5	3	3	2	1	1	21	2	5	1	3	2	5
537	2		37	1	1	4	6	2	3	2	0	0	0	0	1	0	1	0	0	0	3	50	20	2	15	1	1	2	1	1	1	1	1	1	22	2	2	4	3	2	1	1	22	2	2	1	3	2	2
538	1		37	1	1	4	6	2	3	2	0	0	0	0	1	0	1	0	0	0	1	60	30	3	20	1	1	2	1	1	1	1	1	1	24	2	3	4	1	2	1	1	24	2	3	1	3	2	3
539	2		41	1	1	5	4	3	3	1	1	0	0	0	1	0	0	1	0	0	1	110	70	5	60	1	1	2	1	1	3	1	1	1	25	2	3	2	1	2	2	1	25	2	3	1	3	2	3
540	2		40	1	1	3	4	2	3	2	0	0	0	1	1	0	0	1	0	0	3	65	40	3	20	1	1	2	1	1	3	1	1	1	23	2	3	3	3	2	1	1	23	2	3	1	3	2	3
541	2		30	2	1	5	6	1	3	2	1	0	0	0	1	0	0	1	0	0	3	110	40	4	60	1	1	2	1	1	3	1	1	1	19	2	5	3	3	3	1	1	19	2	5	1	3	2	5
542	2		27	1	1	1	6	1	1	2	0	0	0	0	1	0	1	0	0	0	3	65	45	2	30	1	1	2	1	1	3	1	1	1	17	2	7	3	3	3	1	1	17	2	7	1	3	2	7
543	2		29	2	1	3	4	1	2	2	1	0	0	0	1	0	1	0	0	0	2	70	30	3	40	1	1	2	1	1	1	1	1	1	20	2	5	3	2	3	2	1	20	2	5	1	3	2	5
544	1		60	1	1	3	3	3	3	2	0	0	1	1	1	0	1	0	0	0	3	150	90	3	70	1	3	1	3	1	3	1	1	1	26	2	3	2	3	2	1	1	26	2	3	1	3	2	3
545	2		31	1	1	3	5	1	2	2	0	0	0	0	1	0	1	0	0	0	3	60	40	3	25	1	1	2	1	1	3	1	1	1	20	2	4	3	3	3	1	1	20	2	4	1	3	2	4
546	2		28	1	1	5	5	1	2	2	0	0	0	0	1	0	1	0	0	0	3	60	45	2	30	1	1	2	1	1	3	1	1	1	21	2	3	3	3	4	1	1	21	2	3	1	3	2	3
547	2		35	2	1	4	6	1	3	2	0	0	0	0	1	0	1	0	0	0	1	60	25	3	20	1	1	2	1	1	1	1	1	1	23	2	3	4	3	2	1	1	23	2	3	1	3	2	3
548	2		42	1	1	3	5	2	3	2	0	0	0	1	1	0	1	0	0	0	3	75	50	2	35	1	1	2	1	1	1	1	1	1	23	2	2	3	3	2	1	1	23	2	2	1	3	2	2
549	1		54	1	1	3	4	2	3	2	0	0	0	0	1	0	1	0	0	0	3	90	50	2	20	1	1	2	3	1	3	1	1	1	27	2	3	3	3	2	1	1	27	2	3	1	3	2	3
550	2		32	2	1	5	6	1	4	2	0	0	0	0	1	0	0	1	0	0	3	120	15	5	50	1	2	2	3	1	3	1	1	1	21	2	6	3	3	2	1	1	21	2	6	1	3	2	6
551	2		32	1	1	3	4	1	3	2	1	0	0	0	1	0	0	1	0	0	3	90	55	4	35	1	1	2	3	1	3	1	1	1	19	2	4	3	3	3	1	1	19	2	4	1	3	2	4
552	2		23	1	1	1	5	1	1	2	1	0	0	0	1	1	0	0	0	0	3	50	40	2	15	1	3	2	3	1	3	1	1	1	16	2	2	2	3	1	2	1	16	2	2	1	3	2	2
553	2		31	1	1	5	5	1	3	2						0	1	0	0	0	2	90	60	3	40	1	1	2	1	1	3	1	1	1	20	2	3	3	2	2	1	1	20	2	3	1	3	2	3
554	2		50	1	1	4	5	2	3	2	0	0	0	0	1	1	0	0	0	0	1	20	15	1	5	1	1	2	2	1	1	1	1	1	44	2	2	3	3	0	2	1	44	2	3	1	3	2	3
555	2		40	1	1	4	6	2	4	2	0	0	0	0	1	1	0	0	0	0	3	50	45	1	30	1	1	2	1	1	1	1	1	1	25	2	4	3	1	1	1	1	25	1
556	2		32	1	1	4	6	1	3	2	0	0	0	0	1	0	1	0	0	0	1	20	15	2	5	1	1	2	1	1	1	1	1	1	19	2	3	4	1	2	1	1	19	2	3	1	2	2	3
557	1		69	1	1	7	3	2	3	2	0	0	0	1	1	0	1	0	0	0	1	20	15	1	2	1	1	2	1	1	1	1	1	1	25	2	2	3	3	4	1	1	30	2	2	1	3	2	2
558	2		50	2	1	4	6	2	3	2	0	0	0	0	1	0	1	0	0	0	1	5	1	2	2	1	1	3	3	1	1	1	1	1	44	2	2	3	3	1	1	2
559	2		26	2	1	1	6	1	1	2	0	0	0	0	1	0	1	0	0	0	1	50	30	2	10	1	2	2	1	1	1	1	1	1	20	2	2	4	3	1	1	1	20	2	2	1	3	2	2
560	2		49	1	1	3	4	2	3	2	0	0	0	1	1	0	1	0	0	0	1	70	50	3	25	1	1	2	3	1	3	1	1	1	23	2	3	3	1	2	1	1	23	2	3	1	3	2	3
561	2		44	1	1	5	6	1	3	2	0	0	0	0	1	0	1	0	0	0	3	300	200	3	5	1	1	1	1	1	1	1	1	1	27	2	2	3	3	2	1	1	27	2	2	1	3	2	2
562	2		39	1	1	5	5	2	3	1	0	0	0	0	1	1	0	0	0	0	3	120	100	5	28	1	1	1	1	1	1	1	1	1	19	2	5	3	3	2	1	1	19	2	5	1	3	2	5
563	1		37	1	1	4	6	2	3	2	0	0	0	0	1	0	1	0	0	0	3	250	150	3	5	1	1	1	1	1	1	1	1	1	27	2	2	3	3	1	1	1	27	2	2	1	3	2	2
564	2		40	2	1	5	4	2	3	1	0	0	0	0	1	0	0	1	0	0	3	150	100	2	10	1	1	1	1	1	1	1	1	1	25	2	2	2	2	3	1	1	25	2	2	1	3	2	2
565	2		34	1	1	3	4	1	2	2	0	0	0	0	1	0	1	0	0	0	3	60	50	2	30	1	1	2	1	1	1	1	1	1	20	2	4	3	3	2	1	1	20	2	4	1	3	2	4
566	2		35	2	1	5	4	1	4	2	1	0	0	0	1	0	0	1	0	0	3	150	20	7	60	1	1	2	1	1	3	1	1	1	23	2	6	3	3	3	2	1	23	2	6	1	3	2	6
567	1		30	1	1	5	5	1	2	1	1	0	0	0	1	0	0	1	0	0	3	90	50	4	50	1	1	2	1	1	1	1	1	1	21	2	5	3	3	2	1	1	21	2	5	1	2	2	5
568	2		37	1	1	3	4	2	3	2	0	0	0	1	1	0	1	0	0	0	2	70	50	2	40	1	1	2	1	1	1	1	1	1	20	2	5	3	2	3	1	1	20	2	5	1	3	2	5
569	2		43	1	1	3	4	2	3	2	0	0	1	1	1	0	0	1	0	0	3	50	40	2	15	1	1	2	1	1	3	1	1	1	21	2	3	3	3	2	1	1	21	2	3	1	3	2	3
570	2		26	2	1	1	6	1	1	2	0	0	0	0	1	0	0	1	0	0	1	100	60	4	20	1	1	2	1	1	1	1	1	1	18	2	3	3	2	1	2	1	18	2	3	1	3	2	3
571	2		30	2	1	4	6	1	3	2	0	0	0	0	1	0	1	0	0	0	3	40	10	3	20	1	1	2	1	1	3	1	1	1	22	2	3	4	3	2	1	1	22	2	3	1	3	2	3
572	2		35	2	2	5	4	1	2	2	0	0	0	0	1	0	0	1	0	0	1	60	10	7	35	1	1	2	1	1	3	1	1	1	18	2	4	3	1	3	1	1	18	2	4	1	3	2	4
573	2		28	1	1	5	4	1	2	2	0	0	0	0	1	0	1	0	0	0	3	80	50	3	20	1	1	2	1	1	1	1	1	1	21	2	3	3	3	2	1	1	21	2	3	1	3	2	3
574	2		33	1	1	3	5	1	3	2	0	0	0	0	1	0	0	1	0	0	3	75	40	4	30	1	1	2	1	1	1	1	1	1	19	2	3	3	3	2	1	1	19	2	3	1	3	2	3
575	2		34	1	1	5	4	1	2	1	1	0	0	0	1	0	1	0	0	0	2	90	70	4	55	1	1	2	1	1	3	1	1	1	19	2	4	3	3	3	1	1	19	2	4	1	3	2	4
576	2		33	2	1	5	5	1	4	2	1	0	0	0	1	0	0	1	0	0	3	120	15	9	65	1	1	2	1	1	1	1	1	1	21	2	12	4	3	3	1	1	21	2	12	1	3	2	12
577	2		29	1	1	3	4	1	2	2	0	0	0	0	1	0	1	0	0	0	3	60	40	3	25	1	1	2	1	1	1	1	1	1	23	2	4	3	3	3	1	1	23	2	4	1	3	2	4
578	2		27	1	1	5	5	1	2	2	1	0	0	0	1	0	1	0	0	0	3	70	50	2	35	1	1	2	1	1	1	1	1	1	20	2	4	3	3	3	1	1	20	2	4	1	3	2	4
579	1		33	2	1	2	4	2	3	2	0	0	0	0	1	0	0	1	0	0	1	60	5	3	20	1	1	2	1	1	3	1	1	1	22	2	3	3	1	2	1	1	22	2	3	1	3	2	3
580	2		27	2	1	1	6	1	1	2	0	0	0	0	1	0	0	1	0	0	3	60	30	5	8	1	2	2	3	1	1	1	1	1	17	2	3	3	2	0	2	1	15	2	2	1	1	2	2
581	2		43	1	1	5	6	2	4	2	0	0	1	1	1	0	1	0	0	0	1	150	100	3	4	1	1	2	1	2	1	1	1	1	25	2	1	1	1	3	2	1	25	2	1	1	2	2	1
582	2		32	1	1	5	5	1	3	2	0	0	0	0	1	0	1	0	0	0	3	50	35	2	15	1	1	2	1	1	1	1	1	1	19	2	3	3	3	4	1	1	19	2	3	1	3	2	3
583	2		29	1	1	5	4	1	2	2	0	0	0	0	1	0	1	0	0	0	3	100	70	3	40	1	1	2	3	1	3	1	1	1	19	2	3	3	3	2	1	1	19	2	3	1	3	2	3
584	2		34	1	1	3	4	1	2	2	0	0	0	0	1	0	1	0	0	0	3	40	30	2	10	1	1	2	1	1	3	1	1	1	18	2	3	3	3	2	1	1	18	2	3	4	2	2	3
585	2		36	1	1	3	4	2	2	2	0	0	0	1	1	0	1	0	0	0	3	85	55	3	40	1	1	2	1	1	3	1	1	1	20	2	3	3	3	2	1	1	20	2	3	1	3	2	3
586	2		40	1	1	3	5	2	3	2	0	0	0	1	1	0	1	0	0	0	3	75	50	2	40	1	1	2	1	1	1	1	1	1	21	2	3	4	3	1	1	1	21	2	3	1	3	2	3
587	2		36	1	1	3	6	2	3	2	0	0	0	0	1	0	1	0	0	0	3	70	50	3	30	1	1	2	1	1	1	1	1	1	21	2	2	4	3	2	1	1	21	2	2	1	3	2	2
588	2		27	2	1	2	3	1	2	2	0	0	0	1	1	0	0	1	0	0	2	120	15	5	65	1	1	2	1	1	3	1	1	1	17	2	7	3	2	3	1	1	17	2	7	1	3	2	7
589	2		35	2	1	4	7	2	4	2	0	0	0	0	1	0	0	1	0	0	3	40	5	3	10	1	1	2	1	1	1	1	1	1	23	2	3	4	3	2	1	1	23	2	3	1	3	2	3
590	2		33	1	1	5	5	1	2	2	0	0	0	0	1	0	1	0	0	0	2	70	40	2	25	1	1	2	1	1	1	1	1	1	21	2	3	3	3	2	1	1	21	2	3	1	3	2	3
591	2		29	2	1	4	6	1	3	2	0	0	0	0	1	0	1	0	0	0	3	75	10	3	50	1	1	2	1	1	1	1	1	1	22	2	5	3	3	2	1	1	22	2	5	1	3	2	5
592	2		31	1	1	3	4	1	2	2	0	0	0	1	1	0	1	0	0	0	2	50	40	2	30	1	1	2	1	1	1	1	1	1	20	2	3	3	3	2	1	1	20	2	3	1	3	2	3
593	2		35	2	1	4	6	2	3	2	0	0	0	0	1	0	0	1	0	0	3	90	20	3	50	1	1	2	1	1	1	1	1	1	22	2	4	4	3	2	1	1	22	2	4	1	3	2	4
594	2		27	1	1	1	6	1	1	2	0	0	0	0	1	0	1	0	0	0	3	50	35	2	30	1	1	2	1	1	1	1	1	1	19	2	2	3	3	3	1	1	19	2	3	1	3	2	3
595	2		44	2	1	5	4	3	3	1	1	0	0	0	1	0	0	1	0	0	3	150	10	6	80	1	1	2	1	1	1	1	1	1	24	2	3	3	3	2	1	1	24	2	3	1	3	2	3
596	2		36	1	1	3	6	2	4	2	0	0	0	0	1	0	1	0	0	0	1	80	60	3	40	1	1	2	1	1	1	1	1	1	19	2	3	3	3	2	1	1	19	2	3	1	3	2	3
597	2		34	1	1	3	5	2	3	2	0	0	0	0	1	0	1	0	0	0	1	50	30	3	15	1	1	2	1	1	3	1	1	1	19	2	2	3	1	3	2	1	19	2	2	1	3	2	2
598	2		41	1	1	3	5	3	3	2	0	1	0	1	1	0	1	0	0	0	3	100	70	3	40	1	1	2	1	1	3	1	1	1	21	2	3	2	3	2	2	1	21	2	3	1	3	2	3
599	2		29	1	1	5	6	1	2	1	0	0	0	0	1	0	0	1	0	0	3	60	20	5	25	1	1	2	1	1	1	1	1	1	18	2	2	3	2	3	2	1	18	2	2	1	3	2	2
600	1		60	1	1	7	3	4	3	2	0	0	0	1	0	0	1	0	0	0	3	110	70	2	65	3	3	1	3	1	3	1	1	1	26	2	2	2	3	1	2	1	26	2	2	1	3	2	2
601	2		30	1	1	5	4	1	2	2	0	0	0	1	1	0	1	0	0	0	1	50	40	2	25	1	1	2	1	1	1	1	1	1	20	2	3	3	3	2	1	1	20	2	3	1	3	2	3
602	2		31	1	1	5	5	1	2	2	0	0	0	1	1	0	1	0	0	0	3	60	40	3	35	1	1	2	1	1	1	1	1	1	20	2	4	3	3	3	1	1	20	2	4	1	3	2	4
603	2		33	1	1	3	4	1	3	2	0	0	0	0	1	0	1	0	0	0	3	55	40	30	25	1	1	2	1	1	1	1	1	1	20	2	4	3	3	3	1	1	20	2	4	1	3	2	4
604	2		31	1	1	5	5	1	3	2	0	0	0	0	1	0	0	1	0	0	3	90	50	4	55	1	2	1	1	1	3	1	1	1	19	2	4	3	3	2	1	1	19	2	4	1	3	2	4
605	2		38	1	1	3	4	2	3	2	0	0	0	1	1	0	1	0	0	0	3	60	40	2	35	1	1	2	1	1	3	1	1	1	23	2	3	4	3	3	1	1	23	2	3	1	3	2	3
606	2		29	1	1	3	5	1	3	2	0	1	0	0	0	0	1	0	0	0	2	50	40	3	20	1	1	2	1	1	3	1	1	1	22	2	3	1	3	3	1	1	20	2	3	1	3	2	3
607	2		38	2	1	5	4	3	3	2	0	1	0	0	1	0	0	1	0	0	3	110	20	5	65	1	1	2	1	1	3	1	1	1	22	2	6	3	3	3	2	1	22	2	6	3	3	2	6
608	2		34	1	1	3	4	2	2	2	0	0	0	1	1	0	1	0	0	0	3	75	50	2	45	1	1	2	1	1	3	1	1	1	21	2	3	3	3	2	1	1	21	2	3	1	3	2	3
609	2		23	1	1	1	4	1	1	1	0	0	0	0	1	0	1	0	0	0	3	35	20	2	5	1	1	2	1	1	1	1	1	1	17	2	3	3	3	2	1	1	17	2	3	1	3	2	3
610	2		43	1	1	3	4	3	3	2	0	0	1	1	1	0	1	0	0	0	3	65	40	3	45	1	1	2	1	1	1	1	1	1	22	2	5	3	3	3	1	1	22	2	5	1	3	2	5
611	2		39	1	1	3	4	2	3	2	0	0	0	1	1	0	0	1	0	0	3	70	50	3	40	1	1	2	1	1	1	1	1	1	21	2	4	3	3	3	1	1	21	2	4	1	3	2	4
612	2		29	1	1	5	4	1	3	2	0	0	0	0	1	0	0	1	0	0	3	70	20	3	40	1	1	2	1	1	3	1	1	1	19	2	3	3	3	2	1	1	19	2	3	1	3	2	3
613	2		30	2	1	5	6	1	4	1	1	1	0	0	1	0	0	1	0	0	3	75	25	3	40	1	1	2	1	1	1	1	1	1	19	2	3	3	3	3	1	1	19	2	3	1	3	2	3
614	2		32	2	1	5	6	1	4	2	1	0	0	0	1	0	0	1	1	1	3	120	15	6	70	1	1	2	1	1	1	1	1	1	21	2	4	4	3	3	1	1	21	2	4	1	3	2	4
615	2		34	1	1	3	5	2	3	2	0	0	1	1	1	0	1	0	0	0	3	80	50	3	45	1	1	2	1	1	1	1	1	1	19	2	4	3	3	3	1	1	19	2	4	1	3	2	4
616	2		32	1	1	3	5	1	3	2	1	0	0	0	1	0	1	0	0	0	2	65	40	3	35	1	1	2	1	1	1	1	1	1	19	2	5	3	2	4	1	1	19	2	5	1	3	2	5
617	2		34	2	2	5	4	2	3	2	0	0	0	0	1	0	0	1	0	0	3	65	5	4	40	1	1	2	1	1	3	1	1	1	18	2	5	2	3	3	2	1	18	2	5	1	3	2	5
618	2		46	2	1	2	4	3	2	2	0	1	0	0	0	0	0	1	0	0	3	15	3	2	10	1	1	2	1	1	1	1	1	1	21	2	2	2	2	1	1	1	21	2	2	2	3	2	2
619	2		28	1	1	5	3	1	2	4	0	0	0	1	0	1	1	0	0	0	2	10	17	8	21	1	1	2	1	1	1	1	1	1	20	2	7	3	3	2	1	1	20	2	8	2	3	2	2
620	2		26	1	1	3	4	1	4	2	0	0	0	1	1	0	1	0	0	0	3	10	8	1	10	1	1	2	1	1	2	1	1	1	22	2	2	3	3	8	1	1	22	2	2	3	3	2	2
621	2		26	1	1	1	6	1	1	2	0	0	0	0	1	0	1	0	0	0	3	35	20	2	15	1	1	2	1	1	1	1	1	1	17	2	4	3	3	3	1	1	17	2	4	1	3	2	4
622	2		33	1	1	3	6	2	3	2	0	0	0	0	1	0	1	0	0	0	1	30	10	2	10	1	1	2	1	1	1	1	1	1	21	2	2	4	1	3	1	1	21	2	2	1	3	2	2
623	2		34	1	1	3	4	2	3	2	0	0	0	0	1	0	1	0	0	0	3	70	50	2	45	1	1	2	1	1	1	1	1	1	21	2	4	3	3	3	1	1	21	2	4	1	3	2	4
624	2		27	1	1	1	6	1	1	1	0	0	0	0	1	0	1	0	0	0	3	25	20	2	10	1	1	2	1	1	1	1	1	1	18	2	3	3	3	4	1	1	18	2	3	1	3	2	3
625	2		37	2	1	5	4	1	2	2	0	0	0	1	1	0	0	1	0	0	2	110	20	6	60	1	1	2	3	1	3	1	1	1	21	2	3	3	2	2	2	1	21	2	3	1	3	2	3
626	2		32	1	1	3	5	1	3	2	0	0	0	0	1	1	0	0	0	0	3	6	6	3	10	1	1	2	1	1	1	1	1	1	18	2	2	4	3	1	1	1	18	2	2	1	3	2	1
627	2		41	1	1	3	5	3	3	2	0	0	0	0	1	0	1	0	0	0	3	70	55	2	35	1	1	2	1	1	1	1	1	1	24	2	3	3	3	2	1	1	24	2	3	1	3	2	3
628	2		35	1	1	3	4	2	3	2	0	0	0	0	1	0	1	0	0	0	3	75	50	2	45	1	1	2	1	1	3	1	1	1	23	2	4	3	3	3	1	1	23	2	4	1	3	2	4
629	2		23	1	1	1	4	1	1	2	0	0	0	0	1	1	0	0	0	0	2	10	10	1	1	1	1	2	2	1	1	1	1	1	17	2	1	4	2	1	1	1	17	2	1	1	3	2	1
630	2		26	1	1	1	5	1	1	2	0	0	0	0	1	1	0	0	0	0	3	10	5	2	2	1	1	2	1	1	1	1	1	1	21	2	1	4	1	1	1	1	21	2	1	1	3	2	1
631	2		26	2	1	1	6	1	1	2	0	0	0	0	1	0	0	1	0	0	1	100	40	2	10	1	2	1	1	1	1	1	1	1	20	1						1	20	2	3	1	3	2	3
632	2		35	1	1	3	4	2	3	2	0	0	0	1	1	0	0	1	0	0	3	90	50	3	50	1	1	2	1	1	3	1	1	1	19	2	4	3	3	3	1	1	19	2	4	1	3	2	4
633	1		29	1	1	5	5	1	2	2	0	0	0	0	1	0	1	0	0	0	2	55	30	3	25	1	1	2	1	1	3	1	1	1	20	2	3	3	3	2	1	1	20	2	3	1	3	2	3
634	1		28	2	1	1	6	1	1	2	0	0	0	0	1	1	0	0	0	0	1	20	20	1	15	1	1	2	1	1	1	1	1	1	20	2	4	4	1	1	1	1	20	2	5	1	2	2	5
635	2		38	2	1	3	3	1	3	2	0	0	0	1	1	0	0	1	0	0	3	150	30	2	6	1	1	2	3	1	3	1	3	1	23	2	3	1	3	2	2	1	23	2	1	1	3	2	1
636	2		32	1	1	5	4	1	4	2	0	0	0	0	1	0	1	0	0	0	3	100	80	1	7	1	1	2	1	1	1	1	1	1	21	2	1	1	1	0	2	1	21	2	1	1	3	2	1
637	1		39	1	1	3	4	2	3	2	0	0	0	0	1	0	1	0	0	0	1	150	60	3	80	1	1	2	1	1	1	1	1	1	18	2	5	4	1	2	1	1	18	2	5	1	3	2	5
638	1		53	1	1	4	6	2	4	2	0	0	0	0	1	1	0	0	0	0	1	50	6	1	8	1	1	2	1	1	1	1	1	1	35	2	2	1	3	0	2	1	35	2	4	1	3	2	4
639	2		57	1	1	4	6	2	4	2	0	0	0	1	1	0	1	1	0	1	3	30	20	2	10	1	1	2	1	1	1	1	1	1	30	2	5	4	3	2	1	1	30	2	3	4	3	2	3
640	2		27	1	1	1	5	1	1	1	0	0	0	0	1	0	1	0	0	0	2	40	10	2	15	1	1	2	1	1	1	1	1	1	16	2	4	4	3	1	1	1	16	2	4	1	3	2	4
641	2		58	1	1	4	6	2	3	2	0	0	0	0	1	1	0	0	0	0	1	5	5	2	3	1	1	2	1	1	1	1	1	1	40	2	1	4	1	1	1	1	30	2	5	1	3	2	5
642	2		35	1	1	5	5	3	3	2	0	0	0	1	1	0	0	1	0	0	3	70	50	3	40	1	1	2	1	1	3	1	1	1	21	2	3	3	3	2	1	1	21	2	3	1	3	2	3
643	2		26	1	1	1	6	1	1	1	0	0	0	0	1	0	0	1	0	0	1	20	10	2	10	1	1	2	1	1	1	1	1	1	19	1						1	19	1
644	2		33	1	1	4	6	1	3	1	0	0	0	0	1	0	1	0	0	0	2	100	25	3	15	1	1	2	1	1	3	1	1	1	17	2	2	4	2	0	1	1	17	2	2	1	3	2	2
645	1		44	1	1	3	6	2	3	2	0	0	0	0	1	0	1	0	0	0	1	150	90	3	15	1	2	2	1	1	1	1	1	1	26	2	2	2	3	2	2	1	26	2	2	1	3	2	2
646	2		52	1	1	4	6	3	3	2	0	0	0	0	1	0	1	0	0	0	1	20	15	2	10	1	2	2	1	1	1	1	1	1	30	2	1	3	3	3	1	1	30	2	1	1	3	2	1
647	2		29	1	1	5	5	1	4	2	0	0	0	0	1	0	0	0	0	1	1	50	30	2	1	1	2	2	1	1	1	1	1	1	18	2	1	1	1	4	2	1	18	2	1	1	3	2	1
648	2		52	1	1	3	4	2	3	2	0	0	0	1	1	0	1	0	0	0	3	150	80	3	60	1	1	2	1	1	1	1	1	1	40	2	2	4	3	0	1	1	40	2	2	1	3	2	2
649	2		30	2	1	5	5	1	4	2	0	0	0	0	1	0	0	1	0	0	1	40	20	3	15	1	1	3	1	3	1	1	1	1	22	2	1	1	1	1	2	1	22	2	1	1	3	2	1
650	2		27	1	1	7	4	1	2	2	0	0	0	0	1	0	1	0	0	0	3	40	30	2	10	1	1	2	1	1	1	1	1	1	17	2	5	3	3	3	1	1	17	2	5	1	3	2	5
651	2		33	1	1	3	4	1	2	2	0	0	0	0	1	0	1	0	0	0	3	70	50	3	2	1	1	2	1	1	1	1	1	1	20	2	4	3	3	4	1	1	20	2	4	1	3	2	4
652	2		27	1	1	1	6	1	1	2	0	0	0	0	1	0	1	0	0	0	3	60	35	3	30	1	1	2	1	1	1	1	1	1	18	2	4	3	3	3	1	1	18	2	4	3	3	2	4
653	2		35	1	1	3	5	2	3	2	0	0	0	0	1	0	1	0	0	0	3	65	40	2	20	1	1	2	1	1	1	1	1	1	22	2	3	3	3	2	1	1	22	2	3	1	3	2	3
654	2		39	2	1	3	4	2	2	2	0	0	0	0	1	0	1	0	0	0	3	70	10	3	40	1	1	2	3	1	3	1	1	1	19	2	4	3	3	3	2	1	19	2	4	1	3	2	4
655	2		29	2	2	5	4	1	3	2	0	0	0	0	1	0	0	1	0	0	1	50	10	4	25	1	1	2	1	1	3	1	1	1	19	2	7	2	1	4	2	1	19	2	7	1	3	2	7
656	2		24	1	1	1	5	1	1	2	0	0	0	0	1	0	1	0	0	0	2	50	40	2	25	1	1	2	1	1	1	1	1	1	17	2	4	3	3	4	1	1	17	2	4	1	3	2	4
657	2		28	1	1	1	6	1	1	2	0	0	0	0	1	1	0	0	0	0	2	60	30	8	3	1	1	2	1	1	1	1	1	1	20	2	2	4	2	2	1	1	20	2	2	3	1	2	2
658	2		32	1	1	1	7	1	2	1	0	0	0	0	1	0	1	0	0	0	2	100	20	8	2	1	1	2	1	1	1	1	1	1	18	2	2	4	2	2	1	1	18	2	1	3	1	2	1
659	2		35	1	1	3	4	2	2	2	0	0	1	0	0	1	0	0	0	0	3	120	100	6	10	1	1	2	1	1	1	1	1	1	26	2	4	2	3	4	1	1	26	2	4	2	3	2	4
660	1		43	1	1	4	6	2	4	2	0	0	0	0	1	1	0	0	0	0	1	100	70	2	2	1	1	2	1	1	1	1	1	1	30	2	1	4	1	1	1	1	30	2	1	1	2	2	1
661	2		33	1	1	5	5	1	2	2	0	0	0	0	1	1	0	0	0	0	2	60	20	2	8	1	1	2	1	1	1	1	1	1	18	1						1	18	2	1	1	1	2	1
662	2		36	1	1	3	4	3	3	2	0	0	1	0	0	0	1	0	0	0	1	70	30	2	8	1	1	2	1	1	1	1	1	1	26	2	3	4	1	1	1	1	26	2	2	1	2	2	4
663	2		36	1	1	3	4	2	3	2	0	1	0	0	0	0	1	0	0	0	3	120	50	2	24	1	1	2	1	1	1	1	1	1	20	2	2	3	3	1	1	1	20	2	1	3	3	2	2
664	2		33	1	1	3	5	2	3	2	0	0	1	0	0	1	0	0	0	0	2	70	20	3	2	1	1	1	2	1	1	1	1	1	20	2	2	4	2	1	1	1	20	2	1	1	1	2	1
665	1		44	1	1	4	7	2	4	2	0	1	1	0	0	1	0	0	0	0	3	160	70	10	8	1	1	2	1	2	1	1	1	1	30	2	8	2	3	2	1	2
666	2		35	1	1	3	3	3	3	1	0	0	0	1	0	0	1	0	0	0	2	160	120	10	2	1	1	2	1	2	1	1	1	1	25	2	12	4	2	4	1	1	25	2	4	3	1	2	4
667	2		26	1	1	1	6	1	1	2	0	1	0	0	1	1	0	0	0	0	1	40	20	3	2	1	1	2	1	1	1	1	1	1	20	2	3	4	1	3	1	1	20	2	1	1	2	2	1
668	2		28	2	1	1	6	1	1	2	0	1	0	0	0	1	0	0	0	0	1	60	10	3	2	1	1	2	1	1	1	1	1	1	18	2	10	4	1	4	1	1	18	2	4	1	2	2	4
669	2		35	1	1	3	4	2	3	2	0	1	0	0	0	1	0	0	0	0	3	60	20	8	4	1	1	2	1	1	1	1	1	1	20	2	6	2	3	6	1	1	20	2	2	3	3	2	2
670	2		30	1	1	3	5	1	2	2	0	0	0	0	1	1	0	0	0	0	2	130	20	10	6	1	1	2	1	1	1	1	1	1	18	2	3	2	2	3	1	1	18	2	2	1	1	2	2
671	2		34	1	1	3	5	2	3	2	0	1	0	0	0	1	0	0	0	0	3	70	30	9	3	1	1	2	1	1	1	1	1	1	21	2	5	2	3	3	2	1	21	2	2	3	3	2	2
672	2		43	1	1	3	6	2	2	2	0	0	0	0	1	1	0	0	0	0	1	40	10	6	3	1	1	2	1	1	1	1	1	1	26	2	5	4	1	2	1	1	23	2	2	4	2	2	2
673	2		35	1	1	3	4	2	2	2	0	0	1	0	0	1	0	0	0	0	2	70	30	10	2	1	1	2	1	1	1	1	1	1	23	2	5	2	3	2	1	1	23	2	5	1	3	2	3
674	2		35	1	1	3	4	2	3	2	0	0	0	0	1	0	1	0	0	0	3	60	30	20	6	1	1	2	1	1	1	1	1	1	26	2	6	2	3	3	1	1	26	2	4	1	3	2	2
675	2		31	1	1	1	7	1	1	2	0	0	0	0	1	1	0	0	0	0	2	130	20	10	6	1	1	2	1	1	1	1	1	1	18	2	3	2	2	3	1	1	18	2	2	2	1	2	1
676	2		27	1	1	1	6	1	1	2	0	0	0	0	1	1	0	0	0	0	2	70	20	8	2	1	1	2	1	1	1	1	1	1	23	2	6	2	2	3	1	1	22	2	4	2	1	2	4
677	2		34	1	1	5	5	2	2	2	0	0	0	0	1	1	0	0	0	0	1	100	40	16	3	1	1	2	1	1	1	1	1	1	30	2	5	3	1	2	1	1	30	2	3	3	2	2	1
678	2		29	1	1	1	6	1	1	2	0	0	0	0	1	1	0	0	0	0	2	70	20	8	2	1	1	2	1	1	1	1	1	1	22	2	6	2	2	3	1	1	22	2	4	2	1	2	4
679	2		27	1	1	5	4	1	2	2	0	0	0	0	1	0	0	1	0	0	3	45	30	2	25	1	1	2	1	1	1	1	1	1	16		22	3	3	1	1	1	16	2	2	1	3	2	2
680	2		30	1	1	3	4	1	2	2	0	0	0	0	1	0	1	0	0	0	3	45	30	2	15	1	1	2	1	1	1	1	1	1	23	2	2	3	3	3	1	1	23	2	2	1	3	2	2
681	1		37	1	1	3	4	2	3	2	0	0	1	1	1	0	1	0	0	0	3	75	50	3	35	1	2	1	3	1	3	1	1	1	21	2	3	4	3	2	1	1	21	2	3	1	3	2	3
682	2		33	1	1	2	3	1	2	2	1	0	0	0	0	0	1	0	0	0	1	120	60	4	4	1	1	2	1	1	1	1	1	1	20	2	5	2	1	3	1	2
683	1		32	1	1	3	5	1	3	2	0	0	0	0	1	0	1	0	0	0	1	70	50	3	30	1	1	2	1	1	1	1	1	1	19	2	3	4	1	2	1	1	19	2	3	1	3	2	3
684	1		39	1	1	3	4	2	2	2	0	0	0	1	1	0	0	1	0	0	3	110	70	4	60	1	1	2	1	1	1	1	1	1	18	2	3	3	3	2	1	1	18	2	3	1	3	2	3
685	2		37	1	1	3	3	2	2	2	0	0	0	1	1	0	1	0	0	0	3	70	50	2	45	1	1	2	1	1	1	1	1	1	21	2	3	3	3	2	1	1	21	2	3	1	3	2	3
686	2		33	1	1	3	4	1	3	2	0	0	0	0	1	0	1	0	0	0	3	90	70	3	50	1	1	2	1	1	1	1	1	1	21	2	3	4	3	2	1	1	21	2	3	1	3	2	3
687	1		43	1	1	3	4	2	2	2	0	0	1	1	1	0	1	0	0	0	3	90	50	3	60	1	1	2	1	1	3	1	1	1	20	2	4	3	3	2	2	1	20	2	4	1	3	2	4
688	2		31	1	1	5	5	1	3	2	0	0	0	0	1	0	1	0	0	0	2	80	60	3	45	1	1	2	1	1	1	1	1	1	21	2	3	3	2	2	1	1	21	2	3	1	3	2	3
689	1		56	1	1	7	3	3	3	2	0	0	0	1	0	1	1	0	0	0	3	100	70	2	60	1	1	2	3	1	3	1	1	1	29	2	3	2	3	2	2	1	29	2	3	1	3	2	3
690	2		28	1	1	5	6	1	3	2	0	0	0	0	1	0	0	1	0	0	1	55	30	3	20	1	1	2	1	1	1	1	1	1	20	2	3	2	1	4	2	1	20	2	4	1	3	2	4
691	1		55	1	1	3	4	3	3	2	0	1	0	1	0	0	0	1	0	0	3	150	60	4	60	1	1	2	3	1	3	1	1	1	27	2	4	3	3	2	1	1	27	2	4	1	3	2	4
692	2		24	1	1	1	4	1	1	2	1	0	0	0	1	1	0	0	0	0	2	40	35	2	25	1	1	2	1	1	3	1	1	1	17	2	4	3	2	5	2	1	17	2	4	1	3	2	4
693	2		26	1	1	3	5	1	2	2	0	0	0	1	1	1	0	0	0	0	3	25	16	1	4	1	1	2	1	1	1	1	1	1	16	2	2	3	2	3	2	1	16	2	3	1	3	2	3
694	1		31	1	1	5	4	1	3	2	0	0	0	1	1	0	1	0	0	0	3	46	25	2	15	1	1	2	1	1	2	1	1	1	23	2	3	3	3	4	1	1	23	2	3	1	3	2	3
695	2		29	1	1	3	4	1	2	2	0	0	0	1	1	0	0	1	0	0	3	70	40	2	30	1	1	2	1	1	3	1	1	1	21	2	3	3	3	2	1	1	21	2	3	1	3	2	3
696	1		40	1	1	3	3	2	3	2	0	0	1	1	1	0	1	0	0	0	3	75	40	2	40	1	1	2	1	1	1	1	1	1	19	2	3	3	3	2	2	1	19	2	3	1	3	2	3
697	1		32	2	1	3	4	1	2	2	1	0	0	0	1	0	1	0	0	0	3	90	20	3	50	1	1	1	3	1	3	1	1	1	21	2	4	3	3	3	1	1	21	2	4	1	3	2	4
698	2		30	1	1	3	4	1	2	2	0	0	0	1	1	0	1	0	0	0	3	60	40	3	35	1	1	2	1	1	3	1	1	1	20	2	3	3	3	2	1	1	20	2	3	1	3	2	3
699	1		27	2	1	5	3	1	3	2	0	0	0	0	1	0	1	0	0	0	1	100	5	5	30	3	1	2	1	1	3	1	1	1	18	2	5	3	2	3	2	1	18	2	5	1	3	2	5
700	1		32	1	1	4	4	2	2	2	0	0	0	0	1	1	0	0	0	0	3	120	30	2	1	1	1	2	1	1	1	1	1	1	20	2	3	3	3	3	1	1	20	2	2	1	3	2	2
701	1		43	1	1	4	5	2	3	2	0	0	0	1	0	1	0	0	0	0	2	130	20	6	2	1	1	2	1	1	1	1	1	1	20	2	2	2	2	2	2	1	18	2	2	1	1	2	2
702	2		25	1	1	3	4	1	1	2	0	0	0	0	1	1	0	0	0	0	1	60	30	2	1	1	1	2	1	1	1	1	1	1	20	2	1	1	1	1	2	1	20	2	3	1	2	2	3
703	2		34	1	1	3	4	2	3	2	0	0	0	1	0	1	0	0	0	0	2	60	30	2	1	1	1	2	1	1	1	1	1	1	20	1						1	20	2	3	1	1	2	3
704	1		34	1	1	1	5	2	3	2	0	0	0	1	0	1	0	0	0	0	3	120	30	6	2	1	1	2	1	1	1	1	1	1	20	2	3	3	3	3	2	1	20	2	5	1	3	2	5
705	2		23	1	1	1	5	1	1	2	0	0	0	0	1	1	0	0	0	0	2	60	20	2	2	1	1	2	1	1	1	1	1	1	18	2	2	2	2	2	1	1	18	2	3	2	3	2	3
706	1		54	1	1	2	2	3	2	2	0	0	0	1	0	1	0	0	0	0	1	120	30	2	1	1	1	2	1	1	1	1	1	1	30	2	8	1	1	8	2	1	26	2	3	1	2	2	3
707	2		25	1	1	1	5	1	1	2	0	0	0	0	1	0	1	0	0	0	3	60	10	2	1	1	1	2	1	1	1	1	1	1	20	2	1	1	2	1	1	1	19	1
708	2		36	1	1	5	5	2	3	2	0	0	0	1	0	1	0	0	0	0	2	160	20	3	2	1	1	2	1	1	1	1	1	1	18	2	3	1	2	3	2	1	18	2	3	1	1	2	3
709	2		30	1	1	5	6	1	3	2	0	0	0	0	1	1	0	0	0	0	2	70	20	3	2	1	1	2	1	1	1	1	1	1	18	2	2	1	2	2	2	1	18	2	2	1	3	2	2
710	2		35	1	1	3	5	2	2	2	0	0	0	0	1	0	1	0	0	0	2	70	20	6	2	1	1	2	1	1	2	1	1	1	20	2	3	2	2	1	1	1	20	2	3	1	1	2	2
711	2		41	1	1	4	4	1	3	2	0	1	0	0	0	0	0	1	0	0	3	130	60	2	2	1	1	2	1	1	1	1	1	1	30	2	3	3	3	2	1	1	30	2	2	1	3	2	1
712	2		37	1	1	5	5	1	2	2	0	0	1	1	0	1	0	1	0	0	1	25	21	1	13	1	1	2	2	1	2	1	1	1	22	2	1	3	3	1	1	1	24	2	1	3	2	2	1
713	2		29	1	1	3	3	1	2	2	0	0	0	0	1	0	1	0	0	0	3	60	45	2	35	1	1	2	1	1	1	1	1	1	18	2	2	3	3	3	1	1	18	2	3	1	3	2	3
714	2		27	1	1	1	5	1	1	2	1	0	0	0	1	0	1	0	0	0	3	45	30	2	20	1	1	2	1	1	1	1	1	1	18	2	3	3	3	4	1	1	18	2	3	1	3	2	3
715	2		37	1	1	4	6	2	4	2	0	0	0	0	1	0	1	0	0	0	1	40	20	3	15	1	1	2	1	1	1	1	1	1	25	2	3	4	3	2	1	1	25	2	3	1	3	2	3
716	2		29	1	1	5	5	1	2	2	0	0	0	0	1	0	0	1	0	0	3	75	43	3	36	1	1	2	1	1	3	1	1	1	21	2	5	3	3	3	1	1	21	2	5	1	3	2	5
717	2		33	1	1	3	4	2	3	2	0	0	1	0	1	0	0	1	0	0	1	60	40	3	25	1	1	2	1	1	1	1	1	1	21	2	3	3	3	2	1	1	21	2	3	1	3	2	3
718	2		32	1	1	3	5	1	2	2	0	0	0	0	1	0	1	0	0	0	3	70	50	3	45	1	1	2	1	1	1	1	1	1	19	2	4	3	3	3	1	1	19	2	4	1	3	2	4
719	2		37	1	1	5	5	2	3	2	0	0	0	0	1	0	1	0	0	0	3	60	45	3	35	1	1	2	1	1	3	1	1	1	22	2	4	3	3	3	1	1	22	2	4	1	3	2	4
720	2		27	1	1	4	6	1	1	2	0	0	0	0	1	1	0	0	0	0	1	120	30	6	1	1	1	2	1	1	1	1	1	1	20	2	8	2	1	2	2	1	20	2	7	1	3	2	7
721	2		34	1	1	4	7	1	3	2	0	0	0	0	1	1	1	1	0	0	2	60	30	2	1	1	1	2	1	1	1	1	1	1	24	2	2	2	2	1	1	1	24	2	2	2	3	2	2
722	2		34	1	1	5	6	2	4	2	0	0	0	0	1	0	1	0	0	0	2	60	20	1	1	1	1	2	1	1	1	1	1	1	20	2	1	1	2	1	2	1	20	2	1	1	3	2	1
723	2		30	1	1	3	4	2	2	2	0	0	0	0	1	1	0	0	0	0	2	120	30	3	1	1	1	2	1	1	1	1	1	1	20	2	2	3	2	1	2	1	18	2	1	1	1	2	1
724	2		29	1	1	4	6	1	3	2	0	0	0	0	1	1	0	0	0	0	3	60	20	3	1	1	1	2	1	1	1	1	1	1	18	2	3	3	3	3	2	1	18	2	2	2	3	2	2
725	1		46	1	1	4	3	2	3	2	0	0	0	1	0	1	0	0	0	0	1	160	40	3	2	1	1	2	1	1	1	1	1	1	30	2	1	2	1	1	1	2
726	2		27	1	1	1	5	1	1	2	0	0	0	0	1	1	0	0	0	0	2	110	30	3	2	1	1	2	1	1	1	1	1	1	18	2	3	2	2	1	2	1	18	2	2	1	1	2	2
727	2		26	1	1	1	5	1	1	2	0	0	0	0	1	1	0	0	0	0	2	120	20	3	2	1	1	2	1	1	1	1	1	1	18	2	7	2	2	2	2	1	18	2	3	1	1	2	3
728	2		33	1	1	4	3	1	3	2	0	1	0	0	0	0	0	1	0	0	3	110	30	2	2	1	1	2	1	1	1	1	1	1	30	2	2	2	3	1	1	1	30	2	4	1	3	2	4
729	2		25	1	1	1	6	1	2	2	0	1	0	0	0	1	0	0	0	0	1	60	12	2	1	1	1	2	1	1	1	1	1	1	16	2	3	2	1	1	1	1	16	2	3	2	2	2	3
730	2		30	1	1	5	4	1	2	2	0	1	0	0	0	0	0	1	0	0	2	60	10	2	2	1	1	2	1	1	1	1	1	1	20	2	3	2	2	3	1	1	20	2	6	1	1	2	6
731	2		28	1	1	4	4	1	3	2	0	1	1	1	0	0	1	0	0	0	2	150	30	2	2	1	1	2	1	1	1	1	1	1	26	2	3	2	2	3	1	1	23	2	4	4	3	2	4
732	2		40	1	1	5	4	3	3	2	0	1	1	0	0	0	1	0	0	0	2	120	60	4	4	1	1	2	1	2	1	1	1	1	23	2	4	2	2	4	2	1	23	2	6	1	1	2	4
733	2		33	1	1	4	4	1	2	2	1	0	0	0	0	0	1	0	0	0	3	110	30	2	2	1	1	2	1	1	1	1	1	1	20	2	3	1	3	1	2	1	16	2	8	4	3	2	3
734	2		33	1	1	3	4	1	3	2	0	1	1	1	0	1	0	0	0	0	3	120	30	8	6	1	1	2	1	1	1	1	1	1	16	2	2	4	3	2	1	1	16	2	2	3	3	2	2
735	2		30	1	1	3	4	1	2	2	1	0	0	0	0	0	1	0	0	0	3	130	20	6	6	1	1	2	1	1	1	1	1	1	21	2	8	1	3	1	2	1	13	2	8	1	3	2	8
736	1		34	1	1	3	4	2	3	2	0	0	0	0	1	0	1	0	0	0	3	60	30	3	28	1	2	1	1	1	1	1	1	1	23	2	4	3	3	2	1	1	23	2	4	1	3	2	4
737	2		30	1	1	5	5	1	3	2	0	0	0	0	1	0	1	0	0	0	3	85	50	3	40	1	1	2	1	1	3	1	1	1	21	2	4	3	3	3	1	1	21	2	4	1	3	2	4
738	2		26	2	1	1	6	1	1	2	0	0	0	0	1	0	0	1	0	0	1	60	5	4	35	1	2	2	1	1	1	1	1	1	19	2	5	3	3	3	1	1	19	2	3	1	3	2	5
739	2		28	1	1	2	3	1	2	2	0	0	0	1	1	0	1	0	0	0	3	80	50	3	35	1	1	2	1	1	3	1	1	1	23	2	3	2	3	2	1	1	23	2	3	1	3	2	3
740	2		37	1	1	3	5	2	3	2	0	0	0	0	1	0	1	0	0	0	3	70	45	3	25	1	1	2	1	1	1	1	1	1	21	2	3	3	3	2	1	1	21	2	3	1	3	2	3
741	2		40	2	1	4	7	3	4	2	0	0	0	0	1	0	0	1	0	0	3	50	5	4	10	1	1	2	1	1	1	1	1	1	25	2	2	4	3	2	1	1	25	2	2	1	3	2	2
742	2		25	1	1	1	6	1	1	2	0	0	0	0	1	0	0	1	0	0	1	35	20	2	5	1	1	2	1	1	1	1	1	1	19	2	2	3	1	3	1	1	19	2	2	1	3	2	2
743	2		31	1	1	5	5	1	3	2	0	0	0	1	1	0	0	1	0	0	3	120	15	3	60	1	1	2	1	1	1	1	1	1	22	2	3	3	3	2	1	1	22	2	3	1	3	2	3
744	2		32	1	1	3	5	1	2	2	0	0	0	0	1	1	0	0	0	0	2	60	20	4	10	1	1	2	1	1	1	1	1	1	25	2	1	4	2	0	1	2
745	2		43	1	1	3	4	2	3	2	0	0	0	0	1	1	0	0	0	0	1	100	50	2	30	1	1	2	1	1	1	1	1	1	21	2	3	3	1	2	2	1	20	2	12	2	3	2	12
746	2		34	1	1	3	6	2	3	2	0	0	0	0	1	1	0	0	0	0	2	40	20	2	10	1	1	2	2	1	2	1	1	1	22	2	2	4	3	2	2	1	22	2	2	2	3	2	2
747	2		36	1	1	3	5	1	3	1	0	1	0	0	0	1	0	0	0	0	2	30	15	2	10	1	1	1	1	1	1	2	1	1	30	2	1	4	2	0	1	1	30	1
748	2		40	1	1	5	5	3	3	2	0	0	0	0	1	0	1	0	0	0	1	20	10	2	4	1	1	1	2	1	1	1	1	1	30	2	2	4	3	1	2	1	30	2	1	1	3	2	1
749	2		34	1	1	4	6	1	2	2	0	0	0	0	1	1	0	0	0	0	3	60	10	2	20	1	1	2	1	1	1	1	1	1	20	2	2	2	3	2	1	1	20	2	2	2	3	2	2
750	1		46	2	1	3	3	2	3	2	0	0	0	0	1	1	0	0	0	0	2	70	20	4	15	1	1	2	1	1	1	1	1	1	20	2	4	2	3	4	1	1	20	2	4	1	1	2	4
751	2		52	1	1	5	7	2	4	2	0	1	0	0	0	1	0	0	0	0	2	40	8	2	20	1	1	2	1	1	1	1	1	1	20	2	1	2	2	0	2	1	20	2	1	2	2	2	1
752	2		30	1	1	1	7	2	1	2	0	0	0	0	1	1	0	0	0	0	1	60	40	2	40	1	1	2	1	1	1	1	1	1	20	2	8	2	1	8	2	1	20	2	14	2	2	2	14
753	2		28	2	1	3	6	1	2	2	0	0	0	0	1	0	1	0	0	0	2	60	20	4	20	1	1	2	1	1	1	1	1	1	20	2	4	2	2	4	1	1	20	2	4	2	3	2	4
754	2		30	1	1	1	6	1	1	2	0	0	0	0	1	1	0	0	0	0	2	60	4	4	20	1	1	2	1	1	1	1	1	1	20	2	2	2	3	1	1	1	20	2	4	2	3	2	4
755	2		33	1	1	3	5	2	3	2	0	1	0	0	0	1	0	0	0	0	1	30	10	2	10	1	1	2	1	1	1	1	1	1	20	2	1	2	1	0	1	2
756	1		58	1	1	2	1	2	2	2	0	0	1	0	0	1	0	0	0	0	2	120	60	2	60	1	1	2	1	1	1	1	1	1	40	2	8	2	2	8	1	1	40	2	14	1	3	2	14
757	2		36	1	1	4	4	2	3	2	0	0	0	0	1	1	0	0	0	0	2	60	20	2	40	1	1	2	1	1	1	1	1	1	25	2	4	2	2	4	1	1	25	2	2	1	3	2	2
758	2		36	1	1	1	7	1	2	1	0	0	0	0	1	1	0	0	0	0	3	60	20	2	20	1	1	2	1	1	1	1	1	1	26	2	3	4	3	3	1	1	20	2	3	2	3	2	3
759	2		35	1	1	3	4	2	3	2	0	0	0	0	1	1	0	0	0	0	1	40	10	2	4	1	1	2	1	1	1	1	1	1	20	2	4	2	1	4	2	1	20	2	4	2	2	2	4
760	1		51	1	1	4	6	1	2	2	0	0	1	0	0	1	0	0	0	0	2	40	20	4	8	1	1	2	1	1	1	1	1	1	24	2	4	3	2	4	2	1	24	2	3	1	3	2	3
761	2		34	1	1	3	4	2	2	2	0	0	1	0	0	1	0	0	0	0	3	60	20	2	8	1	1	2	1	1	1	1	1	1	30	2	2	2	3	1	2	1	30	2	2	1	3	2	2
762	2		28	1	1	1	6	1	2	1	0	0	0	0	1	1	0	0	0	0	2	120	100	2	20	1	1	2	1	1	1	1	1	1	20	2	2	2	1	2	2	1	20	2	4	1	1	2	4
763	2		29	1	1	3	4	1	2	2	0	1	0	0	0	0	1	0	0	0	2	60	20	2	20	1	1	2	1	1	1	1	1	1	22	1						1	22	2	1	1	1	2	1
764	2		26	1	1	4	3	1	2	2	0	0	1	0	0	1	0	0	0	0	3	40	20	2	4	1	1	2	1	1	1	1	1	1	20	2	2	2	3	2	2	1	20	2	1	1	3	2	1
765	2		29	1	1	3	5	2	3	2	0	1	0	0	0	0	1	0	0	0	3	60	20	1	14	1	1	2	1	1	1	1	1	1	18	2	3	3	3	1	2	1	18	2	3	2	3	2	3
766	2		38	1	1	3	6	1	3	2	0	0	1	0	0	1	0	0	0	0	3	40	20	2	10	1	1	2	1	1	1	1	1	1	30	2	4	1	3	2	2	1	30	2	2	1	3	2	2
767	2		32	1	1	5	6	1	3	2	0	0	0	0	1	1	0	0	0	0	3	110	20	4	26	1	1	2	1	1	1	1	1	1	30	2	1	2	3	1	2	1	30	2	4	2	3	2	4
768	2		51	1	1	4	4	2	3	2	0	1	0	0	0	0	1	0	0	0	2	40	30	2	4	1	1	2	1	1	1	1	1	1	40	2	2	1	2	1	2	1	40	2	2	1	1	2	2
769	1		53	1	1	4	5	2	3	2	1	0	0	0	0	1	0	0	0	0	1	60	40	2	10	1	1	2	2	1	1	1	1	1	20	2	1	1	1	1	2	1	20	2	2	1	2	2	2
770	2		33	1	1	5	5	2	2	2	0	0	1	0	0	0	1	0	0	0	3	40	20	3	10	1	1	2	1	1	1	1	1	1	21	2	1	4	3	1	1	1	21	2	1	1	1	2	1
771	2		31	1	1	3	2	1	2	2	0	1	0	0	0	1	0	0	0	0	3	110	30	4	30	1	1	2	1	1	1	1	1	1	20	2	2	3	3	2	2	1	20	2	2	2	3	2	2
772	2		36	1	1	4	6	2	4	2	0	0	0	0	1	0	0	1	0	0	1	70	25	4	30	1	1	2	1	1	1	1	1	1	24	2	2	4	3	1	1	1	24	2	2	1	3	2	2
773	2		29	1	1	3	4	1	3	2	1	0	0	0	1	0	1	0	0	0	3	60	35	3	25	1	2	1	1	1	1	1	1	1	21	2	3	3	3	2	1	1	21	2	3	1	3	2	3
774	2		30	1	1	3	4	2	3	5	0	0	0	1	0	1	0	0	0	0	3	110	60	7	20	1	1	2	1	1	1	1	1	1	18	2	3	2	3	3	1	1	18	2	3	1	3	2	3
775	2		39	1	1	4	4	3	3	2	0	0	1	0	0	1	0	0	0	0	1	120	30	8	20	1	1	2	1	1	1	1	1	1	30	2	2	1	1	1	2	1	18	2	2	2	3	2	2
776	1		54	1	1	2	3	2	3	2	1	0	0	0	0	0	1	0	0	0	3	80	20	4	20	1	1	2	1	1	1	1	1	1	28	2	2	2	3	2	2	1	28	2	3	1	3	2	4
777	2		38	1	1	3	4	2	2	2	0	0	0	0	1	1	0	0	0	0	2	70	40	9	9	1	1	2	1	1	1	1	1	1	20	2	2	2	2	2	1	1	20	2	3	2	3	2	3
778	1		46	1	1	5	6	2	3	2	0	0	0	0	1	0	1	0	0	0	3	120	40	8	18	1	1	2	1	1	1	1	1	1	20	2	3	2	3	3	2	1	20	2	3	1	3	2	3
779	2		42	1	1	5	6	1	1	2	0	0	0	0	1	1	0	0	0	0	1	60	30	10	4	1	1	2	1	1	1	1	1	1	30	2	2	1	1	2	2	1	30	1
780	1		55	1	1	3	3	2	2	2	0	0	0	0	1	0	1	0	0	0	3	160	120	13	43	1	1	2	1	1	1	1	1	1	40	2	8	1	3	8	2	1	40	2	8	1	3	2	8
781	2		35	1	1	4	6	2	4	2	0	0	0	0	1	1	0	0	0	0	2	60	20	4	20	1	1	2	1	1	1	1	1	1	20	2	2	1	2	2	2	1	20	2	2	1	3	2	2
782	1		49	1	1	4	4	2	3	2	0	0	0	0	1	1	0	0	0	0	2	60	20	3	20	1	1	2	1	1	1	1	1	1	18	2	5	2	2	5	2	1	18	2	2	2	3	2	2
783	1		57	1	1	2	1	2	2	2	0	0	0	1	1	0	1	0	0	0	1	80	20	2	10	1	1	2	1	1	1	1	1	1	30	2	3	2	1	3	2	1	30	2	4	1	3	2	4
784	2		23	1	1	1	4	1	1	2	0	0	0	0	1	0	1	0	0	0	2	60	10	4	40	1	1	2	1	1	1	1	1	1	18	2	1	2	2	1	2	1	18	2	1	2	1	2	1
785	2		36	1	1	4	4	3	3	2	0	1	0	0	0	1	0	0	0	0	3	140	20	8	38	1	1	2	1	1	1	1	1	1	23	2	3	3	3	3	1	2
786	2		41	1	1	3	4	2	3	2	1	0	0	0	0	0	1	0	0	0	1	110	40	3	30	1	1	2	1	1	1	1	1	1	20	2	8	2	3	3	1	1	20	2	8	2	3	2	8
787	2		23	1	1	1	6	1	1	2	0	0	0	0	1	1	0	0	0	0	2	16	4	1	4	1	1	2	1	1	1	1	1	1	18	2	1	1	2	1	1	1	19	2	2	1	1	2	2
788	2		30	1	1	3	6	1	3	2	0	0	0	0	1	1	0	0	0	0	2	20	4	1	5	1	2	2	1	2	1	1	1	1	18	2	20	3	2	2	1	1	18	2	20	1	1	2	20
789	2		32	2	1	4	5	2	4	2	0	0	0	0	1	1	0	0	0	0	1	50	1	2	16	1	1	2	1	1	1	1	1	1	20	2	2	1	1	1	2	1	20	1
790	2		45	1	1	5	3	2	3	2	0	0	0	1	1	0	1	0	0	0	1	80	70	2	40	1	1	2	1	1	1	1	1	1	25	2	3	4	3	2	1	1	20	2	2	1	3	2	2
791	2		29	1	1	3	4	1	3	2	0	0	0	0	1	1	0	0	0	0	1	40	35	3	20	1	1	2	1	1	1	1	1	1	20	2	2	2	1	3	2	1	20	2	1	1	3	2	1
792	1		60	1	1	2	3	2	3	2	0	0	0	0	0	0	0	1	0	0	1	20	15	2	5	1	1	2	1	1	1	1	1	1	40	2	2	4	2	0	1	1	40	2	2	1	3	2	2
793	2		28	2	1	2	1	1	2	2	0	0	0	1	0	0	1	0	0	0	1	50	40	3	20	1	1	2	1	1	3	1	1	1	22	2	10	3	1	5	1	1	22	2	10	1	3	2	10
794	2		34	1	1	5	7	2	3	2	0	0	0	0	1	1	0	0	0	0	3	120	30	6	40	1	1	2	1	1	1	1	1	1	26	2	1	3	3	1	2	1	26	1
795	2		37	2	1	5	4	2	3	2	0	0	1	0	1	0	0	1	0	0	1	100	5	2	40	1	1	2	1	1	1	1	1	1	23	2	2	3	1	0	2	1	17	2	2	1	3	2	2
796	1		57	1	1	5	3	2	3	2	0	0	0	1	1	1	0	0	0	0	1	60	20	2	30	1	1	1	1	1	3	1	1	1	40	2	5	3	3	3	2	1	40	2	5	1	3	2	5
797	2		26	1	1	1	3	1	1	2	1	0	0	0	0	0	1	0	0	0	2	120	60	8	30	1	1	2	1	1	1	1	1	1	20	2	6	2	2	2	1	1	18	2	2	2	1	2	2
798	2		27	2	1	1	6	1	1	2	0	0	0	1	1	1	0	0	0	0	3	30	20	2	10	1	1	2	1	1	1	1	1	1	17	2	5	2	2	1	1	1	17	2	1	2	1	2	1
799	2		29	1	1	3	4	1	3	2	0	0	0	0	1	0	0	1	0	0	3	100	40	2	4	1	1	2	1	1	1	1	1	1	19	2	1	2	2	1	2	1	19	2	3	1	3	2	3
800	2		50	1	1	3	4	1	2	4	0	0	0	1	0	0	1	0	0	0	3	20	10	2	10	1	1	2	1	1	1	1	1	1	39	1						1	30	2	2	4	1	2	2
801	2		35	2	1	4	6	1	4	2	0	0	0	0	1	0	1	0	0	0	3	150	10	3	20	1	1	2	1	1	1	1	1	1	27	2	1	4	3	0	1	1	27	2	1	1	3	2	1
802	2		26	1	1	1	6	1	1	2	0	0	0	0	1	0	1	0	0	0	3	100	25	3	40	1	1	2	1	1	1	1	1	1	18	2	3	3	3	3	2	1	18	2	3	1	3	2	3
803	2		32	1	1	3	4	1	2	2	0	0	0	0	1	1	0	0	0	0	2	80	60	4	4	1	1	2	2	2	1	1	1	1	24	2	2	3	3	2	2	1	24	2	2	2	3	2	2
804	2		35	1	1	3	4	2	3	2	0	0	1	0	0	1	0	0	0	0	1	120	30	6	60	1	1	2	1	1	1	2	1	1	30	2	1	4	1	1	1	1	30	1
805	2		30	1	1	4	6	2	3	2	0	1	0	0	0	1	0	0	0	0	3	130	20	6	60	1	1	1	1	1	2	1	1	1	23	2	2	2	3	2	2	1	20	2	3	2	1	2	3
806	1		46	1	1	3	3	2	3	2	0	0	0	1	0	1	0	0	0	0	2	40	20	8	8	1	1	2	2	2	1	2	1	1	30	2	1	1	2	1	2	1	26	2	3	1	1	2	3
807	1		50	1	1	4	6	2	3	2	0	1	0	0	0	1	0	0	0	0	2	60	10	3	40	1	1	2	1	1	1	1	1	1	26	2	3	2	2	3	2	1	26	2	2	1	1	2	2
808	2		32	1	1	1	7	1	2	2	0	0	0	0	1	1	0	0	0	0	1	60	30	2	40	1	1	2	1	1	1	1	1	1	18	2	2	2	3	2	2	1	20	2	2	1	2	2	2
809	2		30	1	1	5	5	1	2	2	0	0	0	0	1	1	0	0	0	0	3	40	20	3	20	1	1	2	1	1	1	1	1	1	20	2	3	2	3	3	2	1	20	2	3	1	3	2	5
810	1		29	1	1	1	6	1	2	2	0	0	0	0	1	1	0	0	0	0	2	40	20	3	3	1	1	2	1	1	1	1	1	1	20	2	2	2	2	2	2	1	20	2	2	1	3	2	2
811	2		36	1	1	4	4	3	3	2	0	1	0	0	0	0	1	0	0	0	3	40	20	2	10	1	1	2	1	1	1	1	1	1	20	2	2	1	3	2	2	1	20	2	2	1	3	2	2
812	1		46	1	1	4	4	3	3	2	0	1	0	0	0	1	0	0	0	0	1	120	30	6	50	1	1	2	1	1	1	1	1	1	34	2	2	3	3	2	2	1	30	2	2	1	3	2	2
813	2		26	1	1	1	5	1	1	2	0	0	0	0	1	1	0	0	0	0	2	120	30	2	20	1	1	2	2	1	1	1	1	1	21	2	1	2	2	1	2	1	21	2	3	2	3	2	3
814	2		26	1	1	3	4	1	2	2	0	0	0	0	1	0	1	0	0	0	3	120	30	6	60	1	1	2	1	1	1	1	1	1	20	2	3	2	3	3	2	1	20	2	4	1	3	2	4
815	2		25	1	1	3	4	2	2	2	0	0	0	0	1	1	0	0	0	0	3	40	20	3	13	1	1	2	1	1	1	1	1	1	21	2	2	4	3	2	1	1	21	2	3	1	3	2	3
816	2		29	1	1	1	7	1	2	2	0	0	0	0	1	1	0	0	0	0	2	120	40	6	30	1	1	2	1	1	1	1	1	1	20	2	4	2	2	4	1	2
817	2		28	1	1	3	4	1	1	2	0	0	0	0	1	1	0	0	0	0	3	40	20	3	10	1	1	2	1	1	1	1	1	1	20	2	4	2	3	3	1	1	20	2	4	1	3	2	4
818	1		34	1	1	4	3	2	3	2	0	0	0	0	1	1	0	0	0	0	2	60	40	4	20	1	1	2	1	1	1	1	1	1	26	2	3	1	2	3	2	1	26	2	3	1	1	2	3
819	1		52	1	1	3	6	1	3	2	0	0	0	0	1	1	0	0	0	0	3	10	8	1	4	1	2	2	1	1	1	1	1	1	30	2	2	3	3	5	1	1	30	2	2	1	3	2	4
820	1		43	1	1	2	1	2	2	2	0	0	0	1	0	1	0	0	0	0	1	20	6	2	2	1	1	2	1	1	1	1	1	1	30	2	2	1	1	2	2	1	30	2	2	1	3	2	2
821	1		66	1	1	2	1	2	1	2	0	0	1	0	0	1	0	0	0	0	2	60	20	1	1	1	1	2	1	1	1	1	1	1	41	2	1	1	2	1	2	1	41	2	2	1	3	2	2
822	1		48	1	1	3	4	2	3	2	0	0	1	0	0	1	0	0	0	0	1	30	20	2	6	1	1	2	1	1	1	1	1	1	40	2	2	2	1	1	1	1	40	2	3	1	2	3	3
823	2		36	1	1	3	5	3	3	2	0	0	0	0	1	0	1	0	0	0	3	120	70	2	65	1	2	1	1	1	1	1	1	1	16	2	2	3	3	2	1	1	16	2	2	1	3	2	2
824	1		70	1	1	4	6	2	4	2	0	0	0	0	1	0	0	1	0	0	3	90	40	3	20	1	2	1	1	1	1	1	1	1	26	2	2	4	3	1	1	1	26	2	2	1	3	2	2
825	1		57	1	2	4	7	2	4	2	0	0	0	0	1	1	0	0	0	0	3	120	60	3	40	1	1	2	1	1	2	1	1	1	30	2	2	2	3	2	1	1	30	2	2	1	1	2	2
826	2		44	1	1	4	5	2	4	2	0	0	0	0	1	0	0	1	0	0	1	150	70	2	10	1	2	2	1	1	1	1	1	1	27	2	1	3	3	0	1	1	27	2	1	1	3	2	1
827	2		29	1	1	5	3	1	4	2	0	0	0	0	1	0	0	1	0	0	1	120	40	2	10	1	2	2	1	1	1	1	1	1	17	2	1	3	2	1	2	1	17	2	1	1	3	2	1
828	2		27	2	1	3	5	1	3	2	1	0	0	0	1	0	0	0	1	0	3	100	5	4	10	1	1	2	1	1	1	1	2	1	21	2	3	4	3	1	1	1	21	2	3	1	3	2	3
829	1		37	1	1	4	6	2	4	2	0	0	0	0	1	0	1	0	0	0	1	100	70	3	18	1	1	2	1	1	1	1	1	1	26	2	3	4	1	1	1	1	26	2	2	1	3	2	2
830	1		43	1	1	5	3	3	3	2	0	0	0	1	0	1	0	0	0	0	1	15	15	1	5	1	1	2	2	1	2	1	1	1	30	2	1	2	3	0	1	1	30	2	3	1	3	2	3
831	2		27	2	1	1	6	1	1	2	0	0	0	0	1	0	0	1	0	0	1	56	2	3	20	1	1	2	1	1	1	1	1	1	19	2	2	4	1	3	1	1	19	2	2	1	3	2	2
832	2		23	1	1	1	6	1	1	2	0	0	0	0	1	1	0	0	0	0	1	100	10	6	2	1	1	3	1	1	1	1	1	1	17	2	2	2	3	1	2	1	12	2	2	1	3	2	2
833	2		29	1	1	3	5	1	2	2	0	0	0	0	1	1	0	0	0	0	1	10	4	2	2	1	1	2	1	1	1	1	1	1	21	2	1	4	1	1	1	1	21	2	1	1	3	2	1
834	2		39	1	1	3	4	1	2	2	0	0	0	0	1	1	0	0	0	0	1	120	8	2	40	1	1	2	1	1	1	1	1	1	19	2	19	2	1	2	1	1	19	2	2	1	1	2	2
835	2		27	1	1	3	5	1	3	1	0	0	0	0	1	1	0	0	0	0	3	120	20	2	40	1	1	2	2	1	1	1	1	1	17	2	7	3	3	3	2	1	17	2	7	1	3	2	7
836	1		26	1	1	1	4	1	1	1	0	0	0	0	1	1	0	0	0	0	3	40	20	2	5	1	1	2	2	1	2	1	1	1	16	2	2	3	3	1	2	1	16	2	2	2	3	2	2
837	2		26	2	1	1	5	1	1	2	0	0	0	0	1	1	0	0	0	0	2	60	20	2	10	1	1	2	1	1	1	1	1	1	18	2	1	4	2	0	1	1	20	2	1	4	3	2	1
[truncated: 55 more columns]
